# Supplementary material for: 4-[3,4-Dimethyl-1-(4-methyl­phen­yl)-5-oxo-4,5-dihydro-1H-pyrazol-4-yl]-3,4-dimethyl-1-(4-methyl­phen­yl)-4,5-dihydro-1H-pyrazol-5-one
Source: Acta Crystallogr Sect E Struct Rep Online. 2012 Mar 10;68(Pt 4):o992–3. doi: 10.1107/S1600536812009208 (PMC3343962; doi:10.1107/S1600536812009208)
Supplement: Supplementary file 2 [file e-68-0o992-Isup2.hkl]

#
# h,k,l, Fc-squared, Fo-squared, sigma(Fo-squared) and status flag
#
data_I
_shelx_title ' 1371'
_shelx_refln_list_code          4
_shelx_F_calc_maximum      164.09
_exptl_crystal_F_000       855.83
_reflns_d_resolution_high  0.7697
 
loop_
 _symmetry_equiv_pos_as_xyz
 'x, y, z'
 '-x, y, -z+1/2'
 'x+1/2, y+1/2, z'
 '-x+1/2, y+1/2, -z+1/2'
 '-x, -y, -z'
 'x, -y, z-1/2'
 '-x+1/2, -y+1/2, -z'
 'x+1/2, -y+1/2, z-1/2'
 
_cell_length_a    23.0007
_cell_length_b     6.6712
_cell_length_c    13.5967
_cell_angle_alpha  90.000
_cell_angle_beta   92.566
_cell_angle_gamma  90.000
 
_shelx_F_squared_multiplier     1.000
 
loop_
 _refln_index_h
 _refln_index_k
 _refln_index_l
 _refln_F_squared_calc
 _refln_F_squared_meas
 _refln_F_squared_sigma
 _refln_observed_status
   4   0   0     1623.34     1536.94     63.59 o
   6   0   0     5116.52     4679.06     80.08 o
   8   0   0    23550.48    22322.42    323.88 o
  10   0   0     6827.66     6775.61     97.54 o
  12   0   0      735.09      896.96     15.73 o
  14   0   0        2.43        5.56      2.56 o
  16   0   0       97.86       90.44      5.06 o
  18   0   0       67.27       40.02      5.60 o
  20   0   0     3327.92     3562.08    108.86 o
  22   0   0        8.63       -1.89      9.00 o
  24   0   0     1002.82     1011.81     90.65 o
  26   0   0      147.68      124.09     51.02 o
  28   0   0       22.19       -6.35     50.07 o
   1   1   0      353.49      330.83      6.48 o
   3   1   0    26925.82    24163.11    444.10 o
   5   1   0     4575.40     4238.98     53.12 o
   7   1   0     2715.59     2692.33     35.81 o
   9   1   0     7288.06     7336.56     83.48 o
  11   1   0      760.33      808.76     11.32 o
  13   1   0      135.53      126.69      4.80 o
  15   1   0      538.90      491.62     11.01 o
  17   1   0     1820.07     1928.93     32.08 o
  19   1   0       74.22       83.59      4.73 o
  21   1   0     1827.95     1869.54     45.33 o
  23   1   0      150.14      147.61     11.21 o
  25   1   0      103.58      103.40     15.59 o
  27   1   0       21.39       23.48     17.54 o
  29   1   0        1.64        1.44     19.72 o
   0   2   0     1171.90     1165.10     31.01 o
   2   2   0      115.84      116.47      3.34 o
   4   2   0     4129.70     4010.40     50.24 o
   6   2   0     1339.01     1302.50     16.07 o
   8   2   0      634.50      626.34     11.48 o
  10   2   0     1794.11     1854.30     28.48 o
  12   2   0        0.77       -1.06      2.11 o
  14   2   0     1965.95     1947.56     26.99 o
  16   2   0      162.82      183.19      6.30 o
  18   2   0       18.78        7.04      9.03 o
  20   2   0      128.48      119.78      9.00 o
  22   2   0      482.35      505.70     27.03 o
  24   2   0       37.71       41.94     12.37 o
  26   2   0        0.31      -11.15     19.01 o
  28   2   0      147.87      192.20     34.52 o
   1   3   0     4538.26     4602.93     55.76 o
   3   3   0      343.23      357.59      7.85 o
   5   3   0     2119.06     2342.97     46.12 o
   7   3   0     1091.05     1027.41     15.16 o
   9   3   0      317.43      328.02     14.55 o
  11   3   0        4.59       10.46      3.22 o
  13   3   0      488.26      551.42     15.02 o
  15   3   0      198.33      212.67     13.39 o
  17   3   0      526.00      522.99     16.71 o
  19   3   0      377.29      364.85     19.44 o
  21   3   0      684.69      694.32     34.34 o
  23   3   0      109.55      100.66     17.10 o
  25   3   0      784.27      805.42     45.03 o
  27   3   0        7.80       -4.19     14.94 o
   0   4   0        4.01        0.60      3.52 o
   2   4   0     1266.98     1394.63     22.86 o
   4   4   0       96.14      120.79      5.93 o
   6   4   0        4.84        3.65      4.67 o
   8   4   0       44.67       49.24      4.73 o
  10   4   0      246.98      245.42      7.73 o
  12   4   0        9.08        3.20      6.20 o
  14   4   0      643.34      632.29     20.33 o
  16   4   0       16.63       18.84      4.86 o
  18   4   0      488.35      434.34     21.47 o
  20   4   0      548.42      531.36     25.59 o
  22   4   0     1001.10     1145.17     51.07 o
  24   4   0       44.80       58.47     14.35 o
  26   4   0        8.54        0.40     16.24 o
   1   5   0      490.78      546.90     11.52 o
   3   5   0      255.97      262.80      8.86 o
   5   5   0        9.46        9.38      3.36 o
   7   5   0      412.88      445.17     11.51 o
   9   5   0       91.29       67.60      7.75 o
  11   5   0      564.47      605.29     18.93 o
  13   5   0      304.40      337.92     13.96 o
  15   5   0      979.47     1008.75     31.31 o
  17   5   0        2.69       -3.01      8.35 o
  19   5   0       90.77       90.08     15.20 o
  21   5   0       13.03       13.94     17.61 o
  23   5   0      118.59      124.44     25.07 o
   0   6   0     1010.01     1108.08     39.65 o
   2   6   0      394.02      355.80     12.53 o
   4   6   0       73.57       61.72      6.59 o
   6   6   0      377.72      291.56     11.05 o
   8   6   0      130.83      128.40      9.83 o
  10   6   0        2.36       14.42      8.22 o
  12   6   0       81.60       68.85     11.17 o
  14   6   0      695.12      698.25     30.48 o
  16   6   0        0.51       11.94     15.54 o
  18   6   0       49.65       64.77     19.77 o
  20   6   0        6.61       11.83     19.63 o
   1   7   0      207.85      231.08     15.17 o
   3   7   0       19.08        6.57      6.37 o
   5   7   0        0.55        4.85      6.32 o
   7   7   0       44.10       30.22     10.69 o
   9   7   0       70.83       50.63      9.35 o
  11   7   0       41.00       44.61     12.78 o
  13   7   0        6.95       16.38     13.13 o
  15   7   0        1.59      -31.70     33.77 o
  17   7   0      204.62      179.28     24.75 o
   0   8   0      130.00      126.79     16.82 o
   2   8   0       39.03       19.30     13.79 o
   4   8   0        7.91       19.51     10.80 o
   6   8   0       41.31       41.08     11.99 o
   8   8   0       39.82       71.79     14.91 o
  10   8   0      493.49      575.83     32.64 o
 -29   1   1        3.55       -8.90     13.08 o
 -27   1   1       86.41       84.90     19.39 o
 -25   1   1      200.06      169.31     17.76 o
 -23   1   1       25.39       30.76      5.25 o
 -21   1   1      952.52      997.33     28.02 o
 -19   1   1        1.35       -2.35      3.49 o
 -17   1   1       45.36       26.94      3.22 o
 -15   1   1      142.21      143.87      4.65 o
 -13   1   1       46.83       57.82      2.97 o
 -11   1   1        2.43       16.92      1.66 o
  -9   1   1        3.64        2.49      1.21 o
  -7   1   1     2805.28     2677.70     30.26 o
  -5   1   1    22047.72    20302.68    284.40 o
  -3   1   1     4012.93     3488.95     49.89 o
   1   1   1     4255.79     3642.59     84.15 o
   3   1   1        6.19        7.31      0.86 o
   5   1   1        1.86       -0.88      1.90 o
   7   1   1       12.47       17.73      1.67 o
   9   1   1      787.50      700.13     10.60 o
  11   1   1       41.05       50.76      2.51 o
  13   1   1        3.69       10.57      2.18 o
  15   1   1     3164.23     3188.21     50.34 o
  17   1   1       15.57       22.88      2.68 o
  19   1   1      163.32      199.28      9.81 o
  21   1   1        0.32        5.56     11.27 o
  23   1   1        0.67        1.05      6.56 o
  25   1   1      109.17       89.45     34.48 o
  27   1   1       18.60       17.41     11.87 o
  29   1   1      721.84      735.33     66.00 o
 -28   2   1      591.99      746.87     46.04 o
 -26   2   1      329.92      395.53     73.71 o
 -24   2   1      118.92      113.66     14.49 o
 -22   2   1      373.77      379.17     21.22 o
 -20   2   1      558.70      572.29     18.71 o
 -18   2   1      137.36      129.23      7.15 o
 -16   2   1      715.81      710.67     16.32 o
 -14   2   1      326.17      287.91      7.81 o
 -12   2   1      269.21      262.22      6.55 o
 -10   2   1      204.28      235.10      6.28 o
  -8   2   1     1357.45     1332.94     19.08 o
  -6   2   1    14090.03    13714.73    175.76 o
  -4   2   1      155.24      193.86      5.29 o
  -2   2   1     1029.24      970.65     14.91 o
   0   2   1     9473.00     8946.22    122.84 o
   2   2   1     3835.18     3440.64     47.60 o
   4   2   1       81.91       87.98      2.47 o
   6   2   1      356.79      346.25      6.02 o
   8   2   1     1863.46     1822.56     22.46 o
  10   2   1      567.73      551.65     10.33 o
  12   2   1       43.59       44.83      4.47 o
  14   2   1       11.35        5.74      3.72 o
  16   2   1      532.33      579.04     19.24 o
  18   2   1       44.82       43.63      7.26 o
  20   2   1      659.68      608.49     22.85 o
  22   2   1      628.14      647.94     50.06 o
  24   2   1      119.36      139.74     17.54 o
  26   2   1      482.94      512.88     46.05 o
  28   2   1        2.99       21.84     15.98 o
 -27   3   1        1.08      -21.18     34.44 o
 -25   3   1     1129.96     1253.01     65.93 o
 -23   3   1        2.85        7.66     10.30 o
 -21   3   1        4.35        7.22      5.75 o
 -19   3   1      328.16      321.93     12.11 o
 -17   3   1      231.51      235.21     11.00 o
 -15   3   1      211.71      200.21      8.46 o
 -13   3   1      830.46      884.44     19.43 o
 -11   3   1       22.73       23.72      3.90 o
  -9   3   1      254.78      232.61      4.92 o
  -7   3   1      477.54      458.78     10.17 o
  -5   3   1     4186.20     4502.73     56.25 o
  -3   3   1      134.31      189.26      9.37 o
  -1   3   1     3767.48     3897.19     47.47 o
   1   3   1     4649.47     4928.79     71.56 o
   3   3   1       79.56       88.99      3.40 o
   5   3   1       24.46       13.80      1.78 o
   7   3   1      278.12      325.77      7.66 o
   9   3   1      174.44      143.10      7.12 o
  11   3   1        3.61        3.67      3.13 o
  13   3   1      537.45      600.63     14.75 o
  15   3   1      721.99      691.14     36.29 o
  17   3   1      594.35      555.18     22.32 o
  19   3   1     2844.27     2870.49    104.90 o
  21   3   1        5.31       20.12      8.27 o
  23   3   1       84.60       77.08     14.76 o
  25   3   1       15.81       11.84      9.94 o
  27   3   1      241.84      214.56     26.63 o
 -26   4   1      132.12      134.19     23.80 o
 -24   4   1        0.00        6.96     11.45 o
 -22   4   1      182.84      186.00     28.34 o
 -20   4   1      495.93      514.58     22.57 o
 -18   4   1       34.76       51.72      8.66 o
 -16   4   1       20.51       20.93      5.43 o
 -14   4   1        0.91        1.97      5.00 o
 -12   4   1      166.57      174.00      7.92 o
 -10   4   1        3.40        2.59      1.89 o
  -8   4   1        0.23        1.01      1.92 o
  -6   4   1        6.33        5.46      2.23 o
  -4   4   1     1120.36     1152.66     20.00 o
  -2   4   1     1644.97     1953.36     31.15 o
   0   4   1       70.49      118.63      5.03 o
   2   4   1        0.91       -1.67      1.99 o
   4   4   1       13.49       28.77      4.29 o
   6   4   1      708.73      689.58     13.89 o
   8   4   1       12.14        8.43      4.67 o
  10   4   1      323.31      287.58      9.82 o
  12   4   1      392.96      364.48     14.17 o
  14   4   1      131.10      141.67      8.41 o
  16   4   1      562.47      543.51     25.67 o
  18   4   1       27.11       26.05      8.45 o
  20   4   1      509.17      577.83     27.60 o
  22   4   1      164.26      169.39     14.90 o
  24   4   1       18.98        9.24     17.53 o
  26   4   1       55.67       49.31     23.30 o
 -23   5   1       64.27       66.46     20.82 o
 -21   5   1        9.60        4.18     11.40 o
 -19   5   1        0.06        1.93      8.00 o
 -17   5   1       13.57       16.40      7.65 o
 -15   5   1      630.61      668.17     23.93 o
 -13   5   1      192.46      187.57     14.07 o
 -11   5   1      948.97      884.10     24.16 o
  -9   5   1       11.25       -0.55      7.69 o
  -7   5   1       80.97       93.25      5.85 o
  -5   5   1       22.13       24.41      3.91 o
  -3   5   1       14.93        9.09      2.90 o
  -1   5   1      360.48      374.36      9.68 o
   1   5   1      131.32      142.61      5.77 o
   3   5   1      130.19       96.22      4.97 o
   5   5   1        7.71        5.06      3.67 o
   7   5   1       16.61       19.57      3.46 o
   9   5   1     1403.22     1404.31     30.53 o
  11   5   1      410.04      382.27     22.80 o
  13   5   1      539.53      559.03     40.88 o
  15   5   1        6.56       -3.66      6.92 o
  17   5   1      515.41      583.91     29.18 o
  19   5   1        6.64       10.25     13.20 o
  21   5   1        2.92       -2.79     16.30 o
  23   5   1        0.64       33.00     27.01 o
 -20   6   1      206.29      187.70     37.34 o
 -18   6   1      694.95      726.66     55.59 o
 -16   6   1      261.71      260.87     28.14 o
 -14   6   1      350.85      369.94     18.01 o
 -12   6   1      320.28      308.08     15.85 o
 -10   6   1      722.14      689.87     23.33 o
  -8   6   1      640.98      594.83     17.99 o
  -6   6   1      272.19      224.50     10.03 o
  -4   6   1      502.35      490.90     14.79 o
  -2   6   1      403.31      409.93     13.73 o
   0   6   1       49.81       52.25      5.71 o
   2   6   1       45.76       40.55      7.31 o
   4   6   1        0.94        2.41      5.09 o
   6   6   1     2059.59     2031.65     57.33 o
   8   6   1       62.67       58.37      8.11 o
  10   6   1      129.03      137.02     20.29 o
  12   6   1      476.44      474.88     32.71 o
  14   6   1      858.72      958.89     60.24 o
  16   6   1      427.08      448.83     45.28 o
  18   6   1        2.73       -2.27     22.31 o
  20   6   1       15.42       42.39     34.89 o
 -17   7   1      200.35      170.58     31.05 o
 -15   7   1       51.53       57.42     22.50 o
 -13   7   1       44.34       46.57      9.51 o
 -11   7   1      110.66      105.70     19.97 o
  -9   7   1       16.53       25.65     10.40 o
  -7   7   1      488.52      443.93     23.21 o
  -5   7   1        5.61        5.55      7.76 o
  -3   7   1      476.09      542.48     21.76 o
  -1   7   1      684.01      684.77     28.42 o
   1   7   1      846.21      795.68     28.01 o
   3   7   1      236.17      211.67     17.73 o
   5   7   1      448.44      490.32     24.44 o
   7   7   1       11.77       12.79      7.89 o
   9   7   1       14.39       13.75      7.65 o
  11   7   1      483.90      473.76     27.74 o
  13   7   1        7.73       14.18     18.02 o
  15   7   1      281.17      222.06     33.67 o
  17   7   1       31.23       17.43     32.83 o
 -10   8   1       71.36       67.91     16.78 o
  -8   8   1        6.63       29.63     12.53 o
  -6   8   1      172.58      188.13     20.19 o
  -4   8   1      142.22      175.36     15.48 o
  -2   8   1      325.20      355.26     25.41 o
   0   8   1        1.49      -11.25     21.31 o
   2   8   1       76.92       84.05     19.54 o
   4   8   1       22.61        6.55      9.68 o
   6   8   1       25.59       13.63     12.99 o
   8   8   1       55.47       38.40     12.50 o
  10   8   1       17.67        3.61     11.34 o
 -26   0   2     2982.90     3214.79    161.37 o
 -24   0   2      170.16      161.01     12.78 o
 -22   0   2      348.49      380.34     16.40 o
 -20   0   2      626.64      718.02     32.42 o
 -18   0   2      867.65      943.83     27.02 o
 -16   0   2       31.03       31.31      3.61 o
 -14   0   2       36.37       53.64      3.63 o
 -12   0   2     1917.71     2103.85     33.90 o
 -10   0   2      795.97      891.56     13.47 o
  -8   0   2      174.13      164.17      4.58 o
  -4   0   2    19361.24    17738.61    434.67 o
   0   0   2        1.07        4.52      1.68 o
   2   0   2     8062.89     6801.36    455.98 o
   4   0   2       41.01       27.44      2.47 o
   6   0   2      509.99      535.36     14.24 o
   8   0   2     1323.84     1339.89     25.86 o
  10   0   2     1627.54     1604.67     32.03 o
  12   0   2     1619.95     1541.40     31.45 o
  14   0   2     5148.40     5811.15    131.57 o
  16   0   2     1622.88     1837.17     53.55 o
  18   0   2       31.46       44.17      6.13 o
  20   0   2      302.67      268.88     20.82 o
  22   0   2        2.27        3.68      8.09 o
  24   0   2       60.83       23.02     15.85 o
  26   0   2      124.44      113.69     21.63 o
  28   0   2       35.55       11.17     28.44 o
 -29   1   2        0.30        6.58     22.48 o
 -27   1   2      116.87      147.96     28.48 o
 -25   1   2        4.20        1.74      7.02 o
 -23   1   2      355.18      311.39     16.49 o
 -21   1   2       98.16      100.79      7.15 o
 -19   1   2       26.03       39.28      3.84 o
 -17   1   2       21.39       20.46      2.70 o
 -15   1   2       48.53       44.26      3.40 o
 -13   1   2     3237.91     3462.19     39.94 o
 -11   1   2     1519.18     1525.06     16.69 o
  -9   1   2     5849.84     6124.49     59.59 o
  -7   1   2     1911.36     1944.86     22.18 o
  -3   1   2      917.81      860.24     13.40 o
  -1   1   2    13260.00    11902.50    275.91 o
   1   1   2      170.92      177.13      3.76 o
   3   1   2        7.97       14.88      1.29 o
   5   1   2     4028.69     3508.88     43.79 o
   7   1   2       64.66       80.37      3.59 o
   9   1   2      117.41      136.08      3.84 o
  11   1   2       81.41      108.39      4.51 o
  13   1   2      186.73      184.24      5.83 o
  15   1   2     1512.40     1573.98     26.46 o
  17   1   2      862.20      888.25     24.32 o
  19   1   2      502.34      511.07     17.76 o
  21   1   2      179.08      146.42     10.69 o
  23   1   2      276.84      335.44     34.87 o
  25   1   2        2.33        6.12     11.99 o
  27   1   2      652.17      716.40     39.37 o
  29   1   2       97.81       78.65     19.22 o
 -28   2   2      165.53      203.17     44.78 o
 -26   2   2        9.97       10.87      9.10 o
 -24   2   2        2.82       -1.07      6.62 o
 -22   2   2       64.38       49.99     10.23 o
 -20   2   2        6.56        2.40      5.73 o
 -18   2   2       29.40       31.15      4.37 o
 -16   2   2        0.16        0.90      2.47 o
 -14   2   2     1310.73     1362.57     24.08 o
 -12   2   2      963.70      954.75     14.56 o
 -10   2   2     2266.08     2440.89     25.21 o
  -8   2   2     4143.89     4591.58     51.50 o
  -6   2   2     5402.70     5350.37     65.20 o
  -4   2   2      930.12      950.78     15.85 o
  -2   2   2      598.17      576.50      9.79 o
   0   2   2        3.09        0.02      1.74 o
   2   2   2     2076.72     1876.77     25.67 o
   4   2   2       42.67       47.00      2.35 o
   6   2   2      200.81      173.26      4.79 o
   8   2   2      809.34      827.27     14.66 o
  10   2   2     1709.97     1654.89     28.18 o
  12   2   2     2504.81     2634.68     38.67 o
  14   2   2       41.18       38.15      3.01 o
  16   2   2      262.45      225.38     10.65 o
  18   2   2     1198.21     1151.15     28.68 o
  20   2   2      338.72      312.98     18.47 o
  22   2   2       39.82       15.62     32.62 o
  24   2   2      218.86      234.48     28.09 o
  26   2   2      303.63      322.67     29.79 o
  28   2   2      303.41      314.63     40.09 o
 -27   3   2      737.35      738.02     42.44 o
 -25   3   2      308.20      330.59     20.09 o
 -23   3   2       33.98       22.16     16.42 o
 -21   3   2        8.89       12.30     11.21 o
 -19   3   2     1152.69     1223.10     36.42 o
 -17   3   2        7.82       -0.18      4.21 o
 -15   3   2       37.85       28.45      5.55 o
 -13   3   2        0.51        1.89      2.91 o
 -11   3   2      191.15      209.68      6.19 o
  -9   3   2       10.15       18.16      3.00 o
  -7   3   2      715.69      795.92     12.48 o
  -5   3   2      132.10      111.10      4.30 o
  -3   3   2       62.22       86.71      4.76 o
  -1   3   2      921.61      847.44     14.96 o
   1   3   2      500.45      546.94     10.35 o
   3   3   2      519.33      538.55      9.98 o
   5   3   2      573.54      511.53      8.49 o
   7   3   2      665.62      653.60     11.80 o
   9   3   2      377.75      347.78      8.36 o
  11   3   2       73.67       72.55      5.86 o
  13   3   2     1855.82     1896.79     41.13 o
  15   3   2      673.35      705.68     27.11 o
  17   3   2      675.99      684.16     30.98 o
  19   3   2      637.72      647.24     32.06 o
  21   3   2       73.81       65.93     11.79 o
  23   3   2       16.37       22.39     11.88 o
  25   3   2       61.27       59.95     16.15 o
  27   3   2       15.70       -8.35     29.34 o
 -26   4   2       73.99       86.51     19.65 o
 -24   4   2       28.84       63.61     19.76 o
 -22   4   2      278.93      240.71     21.37 o
 -20   4   2      172.03      153.75     17.75 o
 -18   4   2       65.02       66.46      6.83 o
 -16   4   2       64.80       61.79      7.44 o
 -14   4   2       43.08       36.24      5.52 o
 -12   4   2        0.27        0.92      2.16 o
 -10   4   2       59.04       47.47      3.49 o
  -8   4   2      543.28      590.14     14.24 o
  -6   4   2      186.21      131.32      5.59 o
  -4   4   2     1719.09     1818.69     27.81 o
  -2   4   2       32.42       32.55      2.85 o
   0   4   2     1754.12     1866.71     29.46 o
   2   4   2      996.64      899.72     15.27 o
   4   4   2     1439.02     1446.43     23.83 o
   6   4   2      340.62      311.96      8.86 o
   8   4   2        4.10        3.43      1.85 o
  10   4   2        1.70        0.45      4.03 o
  12   4   2       81.97       85.32      8.10 o
  14   4   2      547.08      551.55     22.58 o
  16   4   2     2799.28     2801.62     79.46 o
  18   4   2      248.76      221.24     19.99 o
  20   4   2       48.22       41.11     11.53 o
  22   4   2       61.84       57.91     23.30 o
  24   4   2       40.44       46.60     14.92 o
  26   4   2       12.28       -4.18     18.00 o
 -23   5   2       85.81       78.93     20.51 o
 -21   5   2      426.20      414.54     36.30 o
 -19   5   2       30.18       26.82     13.33 o
 -17   5   2      263.08      256.41     22.62 o
 -15   5   2       20.47       15.99      6.20 o
 -13   5   2       56.20       58.17      9.37 o
 -11   5   2      496.77      449.14     14.24 o
  -9   5   2      663.70      632.27     17.26 o
  -7   5   2      425.95      475.03     12.73 o
  -5   5   2        2.45        5.79      3.69 o
  -3   5   2      434.91      462.99     11.57 o
  -1   5   2      746.98      755.47     14.87 o
   1   5   2     1641.64     1634.62     30.69 o
   3   5   2      163.96      134.19      7.59 o
   5   5   2      392.99      369.10     12.47 o
   7   5   2      132.80      123.47      6.87 o
   9   5   2     4395.29     4556.81     76.38 o
  11   5   2      116.20      108.12      9.23 o
  13   5   2      531.38      522.41     29.79 o
  15   5   2      107.81       87.20     12.37 o
  17   5   2      419.42      449.15     49.54 o
  19   5   2       52.81       54.13     12.40 o
  21   5   2       11.23       -2.51     18.37 o
  23   5   2        7.27       12.38     20.18 o
 -20   6   2      268.30      231.98     33.99 o
 -18   6   2      118.06      168.25     16.33 o
 -16   6   2        3.32       -7.03     12.62 o
 -14   6   2       46.40       50.69     11.26 o
 -12   6   2       40.88       27.17      8.08 o
 -10   6   2      414.00      402.70     16.33 o
  -8   6   2      427.26      352.76     14.82 o
  -6   6   2      239.43      201.08      9.32 o
  -4   6   2       11.88       25.14      4.55 o
  -2   6   2      315.91      308.77     11.73 o
   0   6   2     1134.28     1064.86     21.07 o
   2   6   2      232.82      234.33      8.48 o
   4   6   2        0.51        8.72      4.69 o
   6   6   2      152.56      165.02     14.96 o
   8   6   2      333.66      277.25     12.03 o
  10   6   2       57.50       78.80     10.33 o
  12   6   2      684.19      694.25     37.36 o
  14   6   2        7.06        8.19      9.47 o
  16   6   2       17.48       11.17      9.35 o
  18   6   2       70.02       98.40     23.90 o
  20   6   2       79.28       69.32     16.00 o
 -17   7   2       98.62      102.97     19.24 o
 -15   7   2       11.55       -0.51     12.27 o
 -13   7   2       56.35       51.25      9.06 o
 -11   7   2        0.85       -2.12      7.54 o
  -9   7   2       56.65       39.55     12.11 o
  -7   7   2      113.48      119.19     15.03 o
  -5   7   2       69.88       58.74     11.13 o
  -3   7   2       29.95       24.58      6.84 o
  -1   7   2       13.38        1.82      7.40 o
   1   7   2        7.87        5.50      6.87 o
   3   7   2      340.75      380.25     22.96 o
   5   7   2        3.33       14.11      8.84 o
   7   7   2       25.37        8.62      8.42 o
   9   7   2        0.90        3.11      8.92 o
  11   7   2      246.08      220.88     20.32 o
  13   7   2       28.79       30.15     18.65 o
  15   7   2       20.45       25.03     17.06 o
  17   7   2      305.25      308.13     60.92 o
 -10   8   2        1.80        7.16      9.87 o
  -8   8   2        1.42       13.99     14.92 o
  -6   8   2       49.56       37.76     13.84 o
  -4   8   2       33.25       33.98     12.44 o
  -2   8   2       37.82       13.63     10.40 o
   0   8   2        1.78       -5.03     10.68 o
   2   8   2        1.70        0.81     12.76 o
   4   8   2      406.39      485.60     35.05 o
   6   8   2       12.65        9.38      9.36 o
   8   8   2      430.86      456.83     41.42 o
  10   8   2       80.02       79.70     14.16 o
 -29   1   3      102.99      112.35     26.77 o
 -27   1   3      423.17      400.86     19.99 o
 -25   1   3       22.35        7.50     14.19 o
 -23   1   3        7.55        5.08      3.68 o
 -21   1   3        9.51       11.21      3.46 o
 -19   1   3       41.78       45.23      3.94 o
 -17   1   3        6.59        2.08      2.49 o
 -15   1   3      129.67      149.50      4.25 o
 -13   1   3      160.30      170.67      5.15 o
 -11   1   3     5182.64     4875.54     43.07 o
  -9   1   3     5286.95     5054.52     47.61 o
  -7   1   3     5702.49     5626.51     56.50 o
  -5   1   3      877.19      840.67     15.89 o
  -3   1   3     1211.07     1141.64     21.39 o
  -1   1   3      629.13      597.65      9.95 o
   1   1   3      225.62      280.03      4.50 o
   3   1   3     4361.92     3986.29     50.95 o
   5   1   3      108.73      133.47      5.09 o
   7   1   3      573.22      584.77     11.51 o
   9   1   3     4028.17     4234.80     61.97 o
  11   1   3       84.47      117.96      5.50 o
  13   1   3      453.83      577.05     10.29 o
  15   1   3       73.55       68.90      4.80 o
  17   1   3       57.39       74.56      5.32 o
  19   1   3       10.12        5.93      5.19 o
  21   1   3       34.26       30.22      6.05 o
  23   1   3      881.47      982.38     40.78 o
  25   1   3      132.82      145.92     19.33 o
  27   1   3      124.15      109.32     43.84 o
 -28   2   3       55.66       70.56     13.05 o
 -26   2   3      169.07      186.45     15.86 o
 -24   2   3       71.36       87.17     11.49 o
 -22   2   3      186.30      167.82     14.07 o
 -20   2   3      135.49      130.29      9.16 o
 -18   2   3        4.85       -0.56      3.41 o
 -16   2   3       38.95       35.32      5.22 o
 -14   2   3     1297.53     1317.67     21.06 o
 -12   2   3     8087.32     8441.97     78.91 o
 -10   2   3      752.18      787.20     12.64 o
  -8   2   3       55.07       78.22      3.05 o
  -6   2   3     7063.64     7038.86     98.01 o
  -4   2   3    14831.53    14388.47    224.29 o
  -2   2   3     2552.81     2616.87     42.82 o
   0   2   3       73.63      110.76      3.53 o
   2   2   3     1207.01     1228.85     16.69 o
   4   2   3     2045.79     1923.59     24.91 o
   6   2   3       17.01       16.15      2.16 o
   8   2   3      295.22      332.64      6.95 o
  10   2   3     3129.90     3363.34     43.09 o
  12   2   3       74.04       81.17      3.97 o
  14   2   3       91.65      110.16      4.46 o
  16   2   3       31.43       30.04      4.74 o
  18   2   3      725.29      706.76     20.31 o
  20   2   3      897.68      852.49     26.17 o
  22   2   3        3.97       -4.97      4.73 o
  24   2   3      164.06      182.75     21.05 o
  26   2   3       30.30       53.04     19.64 o
  28   2   3     1235.81     1349.93     66.14 o
 -27   3   3       12.63        1.76     22.50 o
 -25   3   3       14.06       23.81     12.04 o
 -23   3   3       51.61       40.37     15.47 o
 -21   3   3       40.41       26.97      7.21 o
 -19   3   3      557.92      558.93     21.68 o
 -17   3   3      227.61      228.90      8.73 o
 -15   3   3      936.70      961.64     20.55 o
 -13   3   3      266.52      276.90      7.58 o
 -11   3   3     1536.67     1676.23     28.25 o
  -9   3   3       61.25       52.89      3.22 o
  -7   3   3     4419.39     4911.98     61.78 o
  -5   3   3      880.61      898.92     16.99 o
  -3   3   3      932.88     1020.40     15.62 o
  -1   3   3     1734.21     1996.78     31.72 o
   1   3   3      240.00      238.23      5.84 o
   3   3   3     1152.35     1129.79     19.14 o
   5   3   3     1031.48      956.59     14.99 o
   7   3   3     3198.86     3436.03     42.87 o
   9   3   3     1392.93     1395.27     28.99 o
  11   3   3     1460.19     1528.80     24.99 o
  13   3   3     2420.37     2394.69     47.44 o
  15   3   3      417.46      379.07     15.05 o
  17   3   3     1273.86     1210.13     37.77 o
  19   3   3      313.48      268.70     16.57 o
  21   3   3      177.65      167.60     15.89 o
  23   3   3       64.46       70.23     12.65 o
  25   3   3        4.56        3.04     13.67 o
  27   3   3        7.24       57.69     18.01 o
 -26   4   3       81.70       55.70     16.94 o
 -24   4   3      161.97      191.33     22.60 o
 -22   4   3        0.05        6.58      9.24 o
 -20   4   3        2.57        7.81     11.06 o
 -18   4   3       68.60       65.83      6.65 o
 -16   4   3       26.50       13.42      5.21 o
 -14   4   3       19.03       13.42      1.51 o
 -12   4   3      317.93      275.91      9.18 o
 -10   4   3        0.02       -1.56      2.22 o
  -8   4   3     1668.47     1743.87     34.43 o
  -6   4   3       53.24       56.57      3.92 o
  -4   4   3     1551.88     1704.47     24.45 o
  -2   4   3     1829.01     1683.65     26.92 o
   0   4   3       60.23       71.80      3.59 o
   2   4   3      201.01      206.08      6.03 o
   4   4   3      401.81      363.79      8.88 o
   6   4   3      160.55      175.57      5.28 o
   8   4   3     1035.74     1011.88     19.08 o
  10   4   3       97.01       92.98      5.64 o
  12   4   3       43.17       46.12      8.21 o
  14   4   3     1067.13     1025.86     30.98 o
  16   4   3      654.89      711.48     27.70 o
  18   4   3        1.01        0.74      8.18 o
  20   4   3      262.87      294.02     38.04 o
  22   4   3       79.01       95.63     17.94 o
  24   4   3       83.86       89.72     15.02 o
 -23   5   3        0.04       -1.53     11.65 o
 -21   5   3       56.07       76.94     15.22 o
 -19   5   3       22.09        9.39     19.30 o
 -17   5   3      234.84      254.73     16.61 o
 -15   5   3      567.45      587.61     22.40 o
 -13   5   3        0.65        2.22      3.72 o
 -11   5   3      312.32      326.78     11.54 o
  -9   5   3      801.52      834.75     21.39 o
  -7   5   3        7.42        5.20      3.05 o
  -5   5   3      122.10      134.72      7.31 o
  -3   5   3      171.41      184.15      8.65 o
  -1   5   3      610.90      593.54     12.89 o
   1   5   3      734.30      713.99     14.24 o
   3   5   3     1517.05     1440.44     27.00 o
   5   5   3      274.54      248.18      8.13 o
   7   5   3      118.55      124.37      6.82 o
   9   5   3      402.86      391.94     10.98 o
  11   5   3     1737.24     1759.48     43.94 o
  13   5   3       57.68       78.75      9.14 o
  15   5   3      228.72      255.61     14.37 o
  17   5   3       43.01       30.71     10.40 o
  19   5   3        0.09       -0.63      8.09 o
  21   5   3        2.18        2.27     12.67 o
  23   5   3      156.67      183.54     28.98 o
 -20   6   3      224.19      187.52     20.60 o
 -18   6   3      495.10      637.65     63.78 o
 -16   6   3        0.02       -7.30      8.50 o
 -14   6   3       43.63       29.57     11.92 o
 -12   6   3      834.06      804.73     32.57 o
 -10   6   3      137.30      114.53     10.12 o
  -8   6   3       25.66       22.28      5.16 o
  -6   6   3      342.21      369.14     11.97 o
  -4   6   3      196.18      212.71      8.29 o
  -2   6   3       10.75        4.67      3.97 o
   0   6   3      226.67      216.02     10.65 o
   2   6   3      397.25      389.82     10.92 o
   4   6   3       81.16       67.27      6.35 o
   6   6   3     1773.98     1804.96     36.18 o
   8   6   3      163.94      184.91     15.61 o
  10   6   3      282.85      354.53     21.64 o
  12   6   3      143.22      114.90     15.30 o
  14   6   3      362.90      373.53     59.05 o
  16   6   3       37.61       37.91     10.49 o
  18   6   3       14.07       34.18     16.71 o
  20   6   3        3.39        0.11     12.16 o
 -17   7   3       68.09       87.42     12.54 o
 -15   7   3      396.36      404.53     23.22 o
 -13   7   3       15.56       18.64      8.15 o
 -11   7   3        0.33       -1.81     11.10 o
  -9   7   3        2.62        0.00      5.77 o
  -7   7   3      138.78      145.96     12.22 o
  -5   7   3        2.97        3.94      5.86 o
  -3   7   3      330.02      299.48     16.10 o
  -1   7   3       67.21       67.68      8.08 o
   1   7   3      606.50      603.57     32.10 o
   3   7   3      211.15      260.60     13.19 o
   5   7   3       80.16       72.99     10.71 o
   7   7   3      151.28      128.34     19.31 o
   9   7   3      937.71     1050.94     43.20 o
  11   7   3      112.43      120.04     13.72 o
  13   7   3       87.27       93.13     15.01 o
  15   7   3        4.24       19.62     19.65 o
 -10   8   3        0.58        8.51      9.56 o
  -8   8   3      137.57      144.25     17.84 o
  -6   8   3      680.23      727.15     36.13 o
  -4   8   3      542.91      624.90     31.58 o
  -2   8   3       13.64        5.37      7.35 o
   0   8   3       81.86       90.28     14.61 o
   2   8   3       26.01       35.41     14.07 o
   4   8   3      156.23      146.08     28.55 o
   6   8   3        6.30       13.54     12.59 o
   8   8   3      163.25      158.04     16.41 o
  10   8   3       60.39       77.94     22.19 o
 -28   0   4       68.31       40.55     16.45 o
 -26   0   4       11.60       12.14      9.93 o
 -24   0   4       70.97       47.21     11.37 o
 -22   0   4       13.67        6.77      6.28 o
 -20   0   4      183.80      154.50      9.38 o
 -18   0   4      688.98      749.79     20.55 o
 -16   0   4      716.62      704.35     16.47 o
 -14   0   4      625.32      676.70     14.35 o
 -12   0   4    20749.58    21605.91    325.39 o
 -10   0   4        1.58        2.38      2.22 o
  -8   0   4     6373.24     6073.97     96.66 o
  -6   0   4     8368.30     8046.58    132.07 o
  -4   0   4     9271.35     8821.46    179.57 o
  -2   0   4     2938.78     2810.73     68.06 o
   0   0   4      965.69      736.02     20.68 o
   2   0   4      263.17      264.10     12.95 o
   4   0   4     1698.03     1719.22     44.55 o
   6   0   4     1965.66     1869.32     47.86 o
   8   0   4     5599.67     6104.93    142.55 o
  10   0   4      131.97      130.37     10.14 o
  12   0   4     7244.85     7600.91    146.99 o
  14   0   4     1471.74     1526.17     34.67 o
  16   0   4     1797.22     1847.13     59.76 o
  18   0   4      248.12      233.93     19.95 o
  20   0   4        0.31       -1.28      7.01 o
  22   0   4     1491.51     1588.25    136.23 o
  24   0   4      341.00      314.87     35.78 o
  26   0   4       26.26       15.03     18.90 o
  28   0   4      404.86      322.53     49.18 o
 -29   1   4      249.26      217.93     36.61 o
 -27   1   4       25.18       14.03     16.56 o
 -25   1   4      260.28      227.72     17.69 o
 -23   1   4       86.20       69.80      7.66 o
 -21   1   4       31.45       25.35      4.34 o
 -19   1   4       20.30        7.22      3.11 o
 -17   1   4      462.75      494.42      9.29 o
 -15   1   4       15.29       21.13      3.51 o
 -13   1   4        8.90       15.97      3.22 o
 -11   1   4     5613.26     5833.98     51.10 o
  -9   1   4     7024.71     7298.17     72.88 o
  -7   1   4       82.13       60.38      2.02 o
  -5   1   4       28.86       14.69      2.21 o
  -3   1   4     1851.27     1670.02     36.94 o
  -1   1   4        9.31        9.73      2.17 o
   1   1   4      211.05      185.99      5.17 o
   3   1   4     3561.85     3555.86     50.76 o
   5   1   4    13431.00    13640.43    187.69 o
   7   1   4    11176.71    11181.20    148.20 o
   9   1   4     2738.41     3008.99     42.00 o
  11   1   4      213.65      185.21      6.65 o
  13   1   4     1476.39     1461.55     20.51 o
  15   1   4     1701.95     1727.17     30.33 o
  17   1   4     1433.36     1488.27     40.34 o
  19   1   4      106.33      111.14      6.47 o
  21   1   4       10.92       13.62      9.14 o
  23   1   4        7.99       18.13      9.04 o
  25   1   4     1159.18     1348.20     85.54 o
  27   1   4       10.61       25.02     15.62 o
 -28   2   4        0.00       18.97     11.59 o
 -26   2   4      126.28       83.23     16.99 o
 -24   2   4       59.45       64.94     12.08 o
 -22   2   4        0.19       -0.14      4.07 o
 -20   2   4        9.74        9.85      4.97 o
 -18   2   4      277.19      287.13     10.41 o
 -16   2   4        1.03       -3.86      2.57 o
 -14   2   4     2424.03     2812.00     48.77 o
 -12   2   4      133.57      148.72      5.55 o
 -10   2   4     4165.91     4225.06     53.07 o
  -8   2   4     1339.83     1355.67     18.54 o
  -6   2   4       15.44       26.15      2.47 o
  -4   2   4      681.37      687.21     11.93 o
  -2   2   4     2519.00     2352.89     35.15 o
   0   2   4     1308.06     1235.92     15.96 o
   2   2   4     1472.09     1490.07     21.23 o
   4   2   4        1.11        7.37      2.02 o
   6   2   4      106.84      164.17      5.40 o
   8   2   4     1337.16     1420.71     18.79 o
  10   2   4      736.57      725.90     12.95 o
  12   2   4       26.71       20.04      2.57 o
  14   2   4      422.08      412.74      8.32 o
  16   2   4      609.66      617.06     13.99 o
  18   2   4      178.36      171.48      6.57 o
  20   2   4       40.49       43.52      4.31 o
  22   2   4     1857.43     2058.29     81.56 o
  24   2   4      405.79      374.16     39.14 o
  26   2   4       70.53       70.73     14.05 o
 -27   3   4       56.96       25.93     13.68 o
 -25   3   4      367.67      322.45     21.33 o
 -23   3   4        0.21       -7.51     13.21 o
 -21   3   4       11.24       12.06     13.35 o
 -19   3   4      265.91      287.84     14.65 o
 -17   3   4      276.69      287.82     10.88 o
 -15   3   4       32.20       25.56      3.46 o
 -13   3   4     1858.95     2045.15     33.55 o
 -11   3   4     1497.29     1390.24     21.46 o
  -9   3   4      948.67     1014.98     16.80 o
  -7   3   4      451.88      446.48     11.82 o
  -5   3   4      459.50      416.12      9.14 o
  -3   3   4     1621.35     1679.34     27.13 o
  -1   3   4      649.79      717.64     13.61 o
   1   3   4       84.21       67.37      3.80 o
   3   3   4      263.57      262.75      5.69 o
   5   3   4      495.22      566.08     10.04 o
   7   3   4      294.96      354.95      7.06 o
   9   3   4      276.65      310.04      9.15 o
  11   3   4      197.21      205.52      9.84 o
  13   3   4     1990.76     1963.40     42.25 o
  15   3   4       33.53        0.32      6.05 o
  17   3   4      157.43      123.06     12.52 o
  19   3   4      257.99      262.61     18.36 o
  21   3   4      132.10      130.75     18.06 o
  23   3   4       29.84       13.39     11.14 o
  25   3   4       18.67        4.88     17.09 o
 -24   4   4      111.82       88.55     14.83 o
 -22   4   4       39.44       19.02     13.08 o
 -20   4   4      262.22      306.47     21.01 o
 -18   4   4        0.11        2.21      7.38 o
 -16   4   4      210.09      188.88      8.46 o
 -14   4   4      251.64      196.83      8.32 o
 -12   4   4      239.79      242.48     10.97 o
 -10   4   4      531.49      588.89     14.23 o
  -8   4   4      105.93      106.76      5.81 o
  -6   4   4       90.92       89.38      4.44 o
  -4   4   4      379.93      393.36     10.45 o
  -2   4   4       27.20       20.15      2.60 o
   0   4   4     1717.40     1641.17     33.19 o
   2   4   4        6.70       12.46      2.56 o
   4   4   4     2345.15     2446.68     32.12 o
   6   4   4      689.65      778.95     15.02 o
   8   4   4      956.19      894.27     17.83 o
  10   4   4     4493.64     4571.65     72.87 o
  12   4   4      802.47      821.00     19.28 o
  14   4   4      528.94      499.34     19.02 o
  16   4   4        4.78        2.94      9.15 o
  18   4   4      368.69      417.56     35.82 o
  20   4   4        2.80        4.12      8.47 o
  22   4   4      116.57      101.59     18.68 o
  24   4   4       63.22      119.60     15.84 o
 -23   5   4       26.96       23.66     11.56 o
 -21   5   4        5.68        6.70     12.87 o
 -19   5   4        6.66        1.76      9.26 o
 -17   5   4      221.15      192.75     17.73 o
 -15   5   4        6.11       14.46     15.20 o
 -13   5   4       98.47       80.75      5.87 o
 -11   5   4      753.21      660.63     19.88 o
  -9   5   4      650.70      583.63     16.45 o
  -7   5   4        0.13       -3.28      2.83 o
  -5   5   4       67.90       65.64      7.48 o
  -3   5   4      688.62      712.07     14.89 o
  -1   5   4       10.57        9.62      3.03 o
   1   5   4      216.23      246.10      8.85 o
   3   5   4     4209.27     4221.29     63.81 o
   5   5   4        4.40        3.16      3.64 o
   7   5   4      157.32      167.99      9.51 o
   9   5   4      341.17      337.92     14.14 o
  11   5   4     1761.89     1780.46     41.92 o
  13   5   4      251.45      221.50     20.22 o
  15   5   4      138.87      141.63     16.01 o
  17   5   4      159.89      148.61     17.48 o
  19   5   4      105.04      137.15     16.13 o
  21   5   4      117.17      117.89     17.18 o
  23   5   4      407.73      373.54     35.84 o
 -20   6   4       48.76       43.61     20.16 o
 -18   6   4       57.68       68.14     16.79 o
 -16   6   4        7.48        4.21     11.58 o
 -14   6   4        3.57        9.51      7.04 o
 -12   6   4      124.07       86.01     12.62 o
 -10   6   4       58.49       39.16      9.66 o
  -8   6   4       16.52        2.18      5.15 o
  -6   6   4        5.31        5.95      3.73 o
  -4   6   4      175.35      180.41     11.17 o
  -2   6   4      191.48      177.30      9.60 o
   0   6   4       49.04       39.72      6.96 o
   2   6   4      315.46      287.79     11.30 o
   4   6   4        2.31        2.31      4.00 o
   6   6   4     1131.04     1151.48     29.45 o
   8   6   4       62.55       52.88      7.57 o
  10   6   4        1.25       -1.52      9.58 o
  12   6   4      197.87      230.27     22.35 o
  14   6   4        0.75        0.84     11.48 o
  16   6   4      136.36      136.18     16.99 o
  18   6   4      187.09      197.10     24.40 o
  20   6   4        0.27      -23.60     30.76 o
 -15   7   4      304.85      291.89     38.22 o
 -13   7   4        0.17       -4.04     12.72 o
 -11   7   4       17.14        1.08      7.38 o
  -9   7   4       23.10       27.80      7.56 o
  -7   7   4       85.12       92.63     10.05 o
  -5   7   4      217.74      202.18     13.14 o
  -3   7   4      148.94      127.71     10.14 o
  -1   7   4       77.42      100.45     11.22 o
   1   7   4        5.64       10.95      5.63 o
   3   7   4      108.01      108.14      9.01 o
   5   7   4      297.48      288.05     14.90 o
   7   7   4       26.12       27.88      8.89 o
   9   7   4        0.01        0.93     11.06 o
  11   7   4      453.97      494.96     39.33 o
  13   7   4       36.69       40.55     15.27 o
  15   7   4      196.56      205.34     19.63 o
  -8   8   4       17.87       11.12     10.74 o
  -6   8   4        3.81       -0.57      8.86 o
  -4   8   4        6.49        1.13      7.23 o
  -2   8   4      126.90      160.66     14.17 o
   0   8   4        0.51        8.02      7.53 o
   2   8   4      411.53      430.11     25.06 o
   4   8   4       16.01       17.65     10.71 o
   6   8   4       14.72       -3.36     15.42 o
   8   8   4        0.60       -1.95     16.01 o
 -27   1   5        2.03       -8.51      9.90 o
 -25   1   5        5.90        5.98     11.59 o
 -23   1   5        6.93       15.15      9.54 o
 -21   1   5       41.18       40.58      4.77 o
 -19   1   5      141.96      152.36      6.76 o
 -17   1   5     2671.09     2663.88     42.70 o
 -15   1   5      657.03      662.99     11.61 o
 -13   1   5      149.87      176.63      5.54 o
 -11   1   5     1578.68     1634.04     19.46 o
  -9   1   5      231.65      201.40      4.10 o
  -7   1   5      272.53      272.10      6.86 o
  -5   1   5       82.04       98.95      4.98 o
  -3   1   5     3511.93     3391.06     47.71 o
  -1   1   5      387.39      378.21      8.97 o
   1   1   5      728.62      845.40     13.97 o
   3   1   5     1144.55     1101.46     19.18 o
   5   1   5       73.21      126.72      6.20 o
   7   1   5      725.85      801.77     16.16 o
   9   1   5     1056.54     1120.02     19.84 o
  11   1   5        0.65        6.07      2.84 o
  13   1   5      221.91      253.78     12.87 o
  15   1   5      583.91      572.40     13.63 o
  17   1   5      436.92      474.71     17.73 o
  19   1   5      268.69      266.38     12.97 o
  21   1   5       23.60       20.44      8.54 o
  23   1   5     1888.93     1877.67    109.62 o
  25   1   5        3.31       -6.95     33.43 o
  27   1   5      104.56      115.78     19.32 o
 -28   2   5       20.50       11.78     18.75 o
 -26   2   5      213.35      177.53     52.74 o
 -24   2   5      283.71      280.32     18.67 o
 -22   2   5      157.54      178.69     11.33 o
 -20   2   5      177.89      165.84      8.30 o
 -18   2   5      711.89      744.95     18.37 o
 -16   2   5      160.37      179.09      6.00 o
 -14   2   5     2664.86     2825.68     40.11 o
 -12   2   5     1955.74     2046.19     33.47 o
 -10   2   5     2791.81     2866.10     43.97 o
  -8   2   5      206.83      198.88      5.59 o
  -6   2   5     2339.44     2352.19     45.10 o
  -4   2   5      856.57      962.99     20.88 o
  -2   2   5     1392.34     1519.01     20.18 o
   0   2   5      129.68      107.19      3.10 o
   2   2   5     3843.36     4050.75     52.62 o
   4   2   5     6026.61     6491.21     83.82 o
   6   2   5       19.30       18.55      3.96 o
   8   2   5      232.96      189.57      8.39 o
  10   2   5      105.55      121.73      5.24 o
  12   2   5       76.21       67.50      4.74 o
  14   2   5        6.33        3.56      6.40 o
  16   2   5      189.58      203.76      7.37 o
  18   2   5     1037.22      991.45     29.37 o
  20   2   5       18.70       21.49      5.86 o
  22   2   5     1112.00     1161.29     48.89 o
  24   2   5        6.47        6.07     10.58 o
  26   2   5      466.24      447.31     28.82 o
 -27   3   5        0.93        9.14     12.09 o
 -25   3   5       36.51       20.99     10.49 o
 -23   3   5      563.40      548.28     30.60 o
 -21   3   5      702.38      716.36     37.41 o
 -19   3   5        4.99        9.01      5.53 o
 -17   3   5      525.76      515.55     15.65 o
 -15   3   5     1769.88     1805.62     39.99 o
 -13   3   5     5346.93     5421.22    109.90 o
 -11   3   5      370.22      416.22      9.49 o
  -9   3   5      267.56      291.82     11.31 o
  -7   3   5      311.13      254.19      6.73 o
  -5   3   5      849.44      952.20     15.71 o
  -3   3   5     3254.00     3349.62     49.55 o
  -1   3   5     1299.19     1334.32     19.86 o
   1   3   5      695.11      826.41     13.03 o
   3   3   5     4400.20     4409.45     54.62 o
   5   3   5     3472.57     3684.00     43.61 o
   7   3   5      588.70      534.32     10.82 o
   9   3   5     1377.62     1346.68     25.99 o
  11   3   5     1775.71     1726.90     34.62 o
  13   3   5       17.63        9.47      6.90 o
  15   3   5      436.70      386.05     16.37 o
  17   3   5      328.66      314.90     11.34 o
  19   3   5        4.52       -0.72      8.14 o
  21   3   5       16.72       12.05     11.73 o
  23   3   5        0.48       -6.44     33.31 o
  25   3   5       74.47       62.10     15.53 o
 -24   4   5       19.18       16.09     14.24 o
 -22   4   5        1.49        9.80      9.06 o
 -20   4   5       86.02       92.16     14.23 o
 -18   4   5       20.83       42.78      9.70 o
 -16   4   5      275.63      309.57     11.98 o
 -14   4   5       42.01       39.16      4.97 o
 -12   4   5       95.93       80.56      4.88 o
 -10   4   5     1108.95     1112.64     34.81 o
  -8   4   5        5.79        0.97      2.73 o
  -6   4   5     1110.74     1131.81     21.14 o
  -4   4   5      665.40      669.08     12.59 o
  -2   4   5      250.84      247.92      7.01 o
   0   4   5      249.30      254.22      9.33 o
   2   4   5      138.78      130.12      5.61 o
   4   4   5      322.18      269.13      9.57 o
   6   4   5       21.58       27.22      3.43 o
   8   4   5     2588.24     2468.20     37.93 o
  10   4   5      713.63      722.62     20.55 o
  12   4   5       16.28        6.49      5.06 o
  14   4   5       22.14       21.92      6.01 o
  16   4   5       57.71       70.11     10.48 o
  18   4   5      800.51      719.29     51.26 o
  20   4   5        0.22        3.88      8.36 o
  22   4   5       36.78       34.14     12.05 o
  24   4   5       42.42       64.89     17.68 o
 -23   5   5      222.39      222.75     27.24 o
 -21   5   5      137.84       89.79     19.45 o
 -19   5   5       33.80       37.36     11.53 o
 -17   5   5      273.46      320.18     17.87 o
 -15   5   5      136.19      112.62     12.25 o
 -13   5   5      319.94      368.14     13.01 o
 -11   5   5      617.61      612.52     17.59 o
  -9   5   5       90.97       89.21      4.86 o
  -7   5   5        1.84       -1.86      4.29 o
  -5   5   5        9.95        5.40      2.99 o
  -3   5   5     2227.88     2223.53     48.87 o
  -1   5   5      421.59      418.19     13.74 o
   1   5   5     1350.78     1305.61     27.57 o
   3   5   5       36.05       44.76      4.74 o
   5   5   5     1156.13     1186.49     26.23 o
   7   5   5       34.93       34.45      5.67 o
   9   5   5       78.00       69.55      6.18 o
  11   5   5      240.63      262.19     12.00 o
  13   5   5       24.65       27.40      6.36 o
  15   5   5        8.20       16.75     10.27 o
  17   5   5        2.91        0.23     10.63 o
  19   5   5      251.11      256.23     25.44 o
  21   5   5      472.48      482.23     36.38 o
 -20   6   5      409.80      472.28     33.41 o
 -18   6   5      191.34      148.97     16.53 o
 -16   6   5       70.02       59.88      9.97 o
 -14   6   5       27.27       33.64      7.67 o
 -12   6   5        2.74        0.18      7.68 o
 -10   6   5       45.89       43.74     10.93 o
  -8   6   5       20.03       12.85     10.16 o
  -6   6   5      315.35      270.02     10.54 o
  -4   6   5       19.85       12.44      5.15 o
  -2   6   5      140.07      140.40      7.52 o
   0   6   5      698.97      794.09     21.31 o
   2   6   5     1204.88     1263.66     31.27 o
   4   6   5     1643.85     1767.59     39.09 o
   6   6   5      835.68      792.38     28.70 o
   8   6   5        8.47        6.02      5.63 o
  10   6   5      306.54      341.28     21.17 o
  12   6   5      680.06      741.13     33.81 o
  14   6   5       87.23       72.61     21.47 o
  16   6   5        6.38       12.77      9.36 o
  18   6   5        0.44       -5.42     14.66 o
 -15   7   5       85.32       87.64     17.05 o
 -13   7   5       41.48        6.32     32.33 o
 -11   7   5       76.42       59.73     19.91 o
  -9   7   5        0.05       -6.50     10.23 o
  -7   7   5       11.68       10.96      7.47 o
  -5   7   5      308.95      308.13     22.75 o
  -3   7   5       21.54       27.06     10.70 o
  -1   7   5        0.25       -0.18      5.90 o
   1   7   5       42.98       40.04     11.58 o
   3   7   5        1.14        9.28      8.13 o
   5   7   5       11.61        8.95      6.28 o
   7   7   5      104.91      122.38     19.44 o
   9   7   5      178.61      169.33     20.68 o
  11   7   5      144.54      137.61     29.85 o
  13   7   5        0.69       -9.94     11.92 o
  15   7   5       68.84       80.25     23.07 o
  -8   8   5      188.52      174.54     16.72 o
  -6   8   5       45.43       44.75     10.96 o
  -4   8   5        7.92       15.90      8.75 o
  -2   8   5      136.65      132.34     13.98 o
   0   8   5       58.34       71.39     12.35 o
   2   8   5       11.24        7.93      8.39 o
   4   8   5       99.35       87.21     16.56 o
   6   8   5       24.67       24.20     15.68 o
 -28   0   6      190.47      229.95     28.86 o
 -26   0   6       67.81       78.82     12.42 o
 -24   0   6       73.32       86.98     13.66 o
 -22   0   6       53.30       47.44     11.79 o
 -20   0   6      212.35      191.36     14.74 o
 -18   0   6     4351.51     4434.02    109.33 o
 -16   0   6       30.07       17.42      4.22 o
 -14   0   6     3150.66     3282.86     62.75 o
 -12   0   6     2166.68     2270.44     35.13 o
 -10   0   6     1587.76     1624.81     27.47 o
  -8   0   6       76.15       52.57      3.42 o
  -6   0   6      260.62      246.74     11.51 o
  -4   0   6     2139.27     2108.36     43.23 o
  -2   0   6      310.44      338.24     12.03 o
   0   0   6     3348.83     3677.33     94.89 o
   2   0   6     6455.59     6462.61    175.66 o
   4   0   6     2032.59     2189.89     51.48 o
   6   0   6     4259.48     4594.33    120.56 o
   8   0   6     1473.15     1598.15     35.87 o
  10   0   6      530.45      577.25     18.90 o
  12   0   6     5249.15     5220.22    137.40 o
  14   0   6        0.47        2.12      6.88 o
  16   0   6     1857.85     1744.33     68.06 o
  18   0   6      349.60      317.78     29.18 o
  20   0   6      765.83      803.52     54.17 o
  22   0   6     1134.72     1089.76     86.87 o
  24   0   6      279.88      252.36     42.78 o
  26   0   6        2.66       40.74     20.70 o
 -27   1   6      132.92      106.13     21.11 o
 -25   1   6       16.97       20.00     10.13 o
 -23   1   6        2.77        0.89     10.91 o
 -21   1   6       77.89       68.68      6.29 o
 -19   1   6      480.20      439.61     14.70 o
 -17   1   6     1654.30     1672.94     32.04 o
 -15   1   6      613.02      692.97     13.63 o
 -13   1   6        0.74        1.76      2.33 o
 -11   1   6      268.00      234.51      4.74 o
  -9   1   6      229.76      249.75      6.20 o
  -7   1   6      402.92      381.20      6.26 o
  -5   1   6       57.04       44.60      4.56 o
  -3   1   6        1.94        1.14      1.01 o
  -1   1   6     2375.08     2407.39     34.35 o
   1   1   6      296.18      335.49      6.59 o
   3   1   6    10558.42    11425.51    159.74 o
   5   1   6      829.17      812.14     18.32 o
   7   1   6       11.77       20.73      3.87 o
   9   1   6       40.10       41.21      3.54 o
  11   1   6      113.36      124.88     10.03 o
  13   1   6      787.89      823.83     19.63 o
  15   1   6       83.36       98.52      8.47 o
  17   1   6      917.96      968.87     27.07 o
  19   1   6     1188.97     1230.23     46.72 o
  21   1   6        0.05        9.31     12.51 o
  23   1   6       10.69        7.01     15.55 o
  25   1   6        4.65        6.87     14.56 o
  27   1   6       11.68        9.93     21.18 o
 -26   2   6        1.50       -8.48     18.39 o
 -24   2   6       23.78       37.37     10.08 o
 -22   2   6       82.11       64.95      9.58 o
 -20   2   6      417.53      475.11     18.45 o
 -18   2   6       20.65       25.88      3.51 o
 -16   2   6     1659.11     1810.15     35.34 o
 -14   2   6      133.95      129.87      6.13 o
 -12   2   6       42.25       34.33      2.68 o
 -10   2   6        0.26        3.58      1.64 o
  -8   2   6      179.50      203.33      7.08 o
  -6   2   6       15.08        8.17      2.79 o
  -4   2   6      451.62      444.54     11.06 o
  -2   2   6     2161.54     2298.24     46.87 o
   0   2   6     3978.20     4259.83     52.89 o
   2   2   6        0.57        8.34      2.53 o
   4   2   6     1228.79     1247.17     18.63 o
   6   2   6       18.74       23.96      3.96 o
   8   2   6      331.78      324.82     11.52 o
  10   2   6        6.45        9.38      3.78 o
  12   2   6        9.41        5.77      3.31 o
  14   2   6      187.40      156.26      7.66 o
  16   2   6      734.96      685.60     26.91 o
  18   2   6     1428.32     1411.68     39.09 o
  20   2   6      180.95      200.24     10.80 o
  22   2   6     1086.60     1084.89     49.70 o
  24   2   6        9.95       11.24      9.83 o
  26   2   6        8.00      -16.77     32.83 o
 -25   3   6        6.50       18.83     23.82 o
 -23   3   6        9.29        8.58     10.27 o
 -21   3   6       20.33       19.26      6.99 o
 -19   3   6      291.11      326.01     16.26 o
 -17   3   6       33.95       27.03      5.14 o
 -15   3   6       56.39       54.09      4.47 o
 -13   3   6      338.44      373.19     11.66 o
 -11   3   6        2.29        3.25      1.49 o
  -9   3   6       92.59       79.24      5.30 o
  -7   3   6       69.98       66.11      5.37 o
  -5   3   6      830.08      861.31     14.89 o
  -3   3   6       10.91       11.66      1.79 o
  -1   3   6      848.46      827.11     13.48 o
   1   3   6     1739.39     1885.98     25.69 o
   3   3   6       30.45       20.93      3.33 o
   5   3   6     1039.26      987.79     18.82 o
   7   3   6       29.18       20.97      5.56 o
   9   3   6      983.53      950.61     21.32 o
  11   3   6      244.25      218.92      8.94 o
  13   3   6       17.67       16.05      4.53 o
  15   3   6        5.50        6.88      5.98 o
  17   3   6       71.08       55.62      6.26 o
  19   3   6        0.20       12.04      9.22 o
  21   3   6      448.37      434.26     28.25 o
  23   3   6       26.25        7.94     11.53 o
  25   3   6       60.39       49.47     32.03 o
 -24   4   6      251.43      237.71     35.14 o
 -22   4   6      415.81      438.17     49.19 o
 -20   4   6        0.03        5.31     10.10 o
 -18   4   6      354.37      378.68     34.07 o
 -16   4   6     2763.70     2845.75    109.75 o
 -14   4   6      833.88      787.55     27.83 o
 -12   4   6      151.09      172.71      5.52 o
 -10   4   6      115.18      123.36      4.54 o
  -8   4   6     1666.46     1848.78     36.79 o
  -6   4   6       94.19       70.61      5.38 o
  -4   4   6        4.96        3.06      2.09 o
  -2   4   6     1574.45     1599.44     26.21 o
   0   4   6        3.34       -1.06      2.77 o
   2   4   6      214.22      178.08      7.39 o
   4   4   6     1599.21     1711.06     27.90 o
   6   4   6       42.38       47.97      4.43 o
   8   4   6     2653.11     2710.11     45.24 o
  10   4   6        4.29        1.03      2.94 o
  12   4   6       51.59       53.37     13.36 o
  14   4   6     1157.91     1108.36     41.39 o
  16   4   6     1500.44     1488.19     62.02 o
  18   4   6       61.47       34.91     13.06 o
  20   4   6      138.49      135.16     22.71 o
  22   4   6      241.58      230.91     19.71 o
  24   4   6       36.52       18.72     17.39 o
 -21   5   6       31.17       46.78     11.86 o
 -19   5   6      188.02      204.40     21.68 o
 -17   5   6       60.68       88.11     11.82 o
 -15   5   6       13.68       15.17      8.56 o
 -13   5   6        9.24       11.96      2.75 o
 -11   5   6       35.30       42.98      6.04 o
  -9   5   6       79.36       84.73      5.70 o
  -7   5   6      213.88      261.51     12.52 o
  -5   5   6      368.56      427.62     14.65 o
  -3   5   6     4743.72     4764.91    109.90 o
  -1   5   6      303.70      310.24     10.96 o
   1   5   6        7.70       15.89      4.01 o
   3   5   6       80.71      100.28      6.61 o
   5   5   6     6362.93     6423.41    130.28 o
   7   5   6     1048.83     1076.79     30.62 o
   9   5   6        3.88        2.87      3.55 o
  11   5   6       42.92       31.38      5.67 o
  13   5   6      529.98      532.73     25.62 o
  15   5   6      275.32      289.86     29.24 o
  17   5   6      790.70      831.27     68.35 o
  19   5   6      156.80      125.69     25.65 o
  21   5   6      141.05      105.92     16.06 o
 -18   6   6       61.15       84.20     10.38 o
 -16   6   6      249.58      261.23     17.09 o
 -14   6   6       60.10       76.90     12.37 o
 -12   6   6       25.03       39.62     10.22 o
 -10   6   6       45.19       53.19      5.92 o
  -8   6   6       68.22       87.22     10.17 o
  -6   6   6      127.98      151.93     11.60 o
  -4   6   6       31.45       43.16      5.75 o
  -2   6   6      118.23      126.13     11.80 o
   0   6   6     1494.08     1530.63     38.50 o
   2   6   6      485.62      508.56     20.91 o
   4   6   6      386.50      376.84     19.38 o
   6   6   6      556.75      607.50     21.77 o
   8   6   6       45.72       27.44      5.14 o
  10   6   6        2.57       10.09      6.45 o
  12   6   6       32.53       39.18      8.79 o
  14   6   6      472.11      514.39     33.87 o
  16   6   6      378.88      427.66     53.48 o
  18   6   6       14.59       16.62     12.90 o
 -13   7   6       60.65       38.18      9.84 o
 -11   7   6        7.13       18.72      9.96 o
  -9   7   6      466.47      521.58     39.71 o
  -7   7   6        0.50       -1.76      7.23 o
  -5   7   6        0.88        6.39      8.76 o
  -3   7   6      111.49      125.25     13.60 o
  -1   7   6       43.41       48.81      8.73 o
   1   7   6        9.52        4.50      7.32 o
   3   7   6        2.98        5.64      6.11 o
   5   7   6      104.83      123.80     10.80 o
   7   7   6        0.03        0.61      8.19 o
   9   7   6      375.75      444.08     41.92 o
  11   7   6      104.93      104.23     22.82 o
  13   7   6       46.85       43.07     13.14 o
  -4   8   6      329.77      375.22     24.76 o
  -2   8   6       18.53      -13.40     30.90 o
   0   8   6       50.14       27.41      8.64 o
   2   8   6       11.88       11.58      9.02 o
   4   8   6        2.84       -4.14     15.06 o
 -27   1   7       23.02       12.54     11.39 o
 -25   1   7      107.84      137.29     15.22 o
 -23   1   7      565.92      579.56     27.68 o
 -21   1   7      739.31      688.71     29.12 o
 -19   1   7      336.06      323.10     11.19 o
 -17   1   7      267.52      234.92      9.45 o
 -15   1   7      723.37      704.06     13.59 o
 -13   1   7       69.47       78.52      3.86 o
 -11   1   7      323.77      308.14      7.22 o
  -9   1   7       79.39       75.24      3.80 o
  -7   1   7      258.01      270.28      9.22 o
  -5   1   7      948.84      920.13     20.21 o
  -3   1   7      470.89      529.17     11.09 o
  -1   1   7      289.06      291.92      5.83 o
   1   1   7       86.72       78.95      4.03 o
   3   1   7     5952.81     6127.21     85.76 o
   5   1   7      262.71      320.08      9.20 o
   7   1   7       58.65       54.86      7.43 o
   9   1   7       37.20       22.04      3.03 o
  11   1   7     1345.03     1268.07     30.70 o
  13   1   7       14.93       10.39      4.77 o
  15   1   7       86.01       74.39      7.14 o
  17   1   7     3781.46     3686.40    124.04 o
  19   1   7      323.80      309.01     23.63 o
  21   1   7      797.19      831.48     70.35 o
  23   1   7       44.68       29.95     17.03 o
  25   1   7       13.99       29.21     13.62 o
 -26   2   7       98.03       96.34     16.19 o
 -24   2   7       24.86       33.32     12.08 o
 -22   2   7       27.71        7.66     14.32 o
 -20   2   7      137.86      134.69     14.00 o
 -18   2   7      222.72      202.24      7.97 o
 -16   2   7        4.13        5.52      2.44 o
 -14   2   7       78.85       83.84      6.13 o
 -12   2   7      147.73      170.17      7.56 o
 -10   2   7        2.47        0.35      2.94 o
  -8   2   7       32.75       27.76      4.05 o
  -6   2   7      146.00      159.14      9.94 o
  -4   2   7     1870.60     2092.10     34.57 o
  -2   2   7     5441.68     5644.58     86.04 o
   0   2   7        4.77        2.17      2.04 o
   2   2   7      391.34      432.82      9.46 o
   4   2   7       80.17       76.51      4.29 o
   6   2   7      343.37      339.75      8.08 o
   8   2   7        0.00        6.31      4.16 o
  10   2   7      865.24      863.08     17.86 o
  12   2   7       16.61       21.38      4.78 o
  14   2   7      239.95      232.72     10.85 o
  16   2   7      929.97     1028.39     34.80 o
  18   2   7      173.90      131.19      9.18 o
  20   2   7      274.23      272.54     12.98 o
  22   2   7       20.46       32.01     19.64 o
  24   2   7       18.11        4.96     14.48 o
 -25   3   7      165.01      117.25     19.85 o
 -23   3   7      573.24      626.97     34.37 o
 -21   3   7      201.66      206.41     26.09 o
 -19   3   7       66.29       70.31      9.03 o
 -17   3   7     1775.45     1927.01     50.24 o
 -15   3   7     1020.64     1020.41     31.80 o
 -13   3   7       23.65        4.66      7.99 o
 -11   3   7       34.50       29.07      6.90 o
  -9   3   7      100.94       67.18      6.97 o
  -7   3   7      419.24      378.01     10.39 o
  -5   3   7      257.59      229.74      9.82 o
  -3   3   7     1159.30     1215.12     21.03 o
  -1   3   7     3273.56     3538.52     56.66 o
   1   3   7      842.22      759.98     15.28 o
   3   3   7      124.92      119.27      4.86 o
   5   3   7       20.87       25.62      3.27 o
   7   3   7      293.31      299.70      7.94 o
   9   3   7        6.59        1.69      3.88 o
  11   3   7      197.51      203.29      9.07 o
  13   3   7     2644.92     2549.28     65.91 o
  15   3   7      168.13      166.87     11.15 o
  17   3   7        5.16       10.03      7.77 o
  19   3   7      329.77      381.73     34.46 o
  21   3   7       61.24       55.50     13.89 o
  23   3   7        1.32       -5.48     14.44 o
 -24   4   7        4.44       -5.98     11.12 o
 -22   4   7        0.71       -0.96     19.56 o
 -20   4   7      121.32      130.10     17.75 o
 -18   4   7      347.37      326.26     24.23 o
 -16   4   7       70.63       65.13      8.08 o
 -14   4   7        4.21        4.75      2.93 o
 -12   4   7       35.15       34.34      9.31 o
 -10   4   7        9.78        2.41      8.21 o
  -8   4   7     1263.92     1391.32     40.95 o
  -6   4   7      727.29      742.92     21.07 o
  -4   4   7      897.99      855.17     17.48 o
  -2   4   7        5.63        7.41      2.60 o
   0   4   7       15.84       11.32      2.94 o
   2   4   7      332.07      338.29      8.75 o
   4   4   7     3625.68     3591.89     91.13 o
   6   4   7      746.62      699.29     19.10 o
   8   4   7       85.95       78.38      8.22 o
  10   4   7      226.22      197.25     10.36 o
  12   4   7        1.69        3.27      3.87 o
  14   4   7      700.91      648.61     26.38 o
  16   4   7      389.84      390.76     18.59 o
  18   4   7       23.71       38.12     10.61 o
  20   4   7      119.15      129.68     14.49 o
  22   4   7        0.41       13.07     16.26 o
 -21   5   7      176.95      169.18     24.55 o
 -19   5   7        2.57        3.88     11.98 o
 -17   5   7       48.67       15.89      9.08 o
 -15   5   7        0.36       -3.05      3.41 o
 -13   5   7       36.55       22.56      8.67 o
 -11   5   7      194.04      221.27     13.46 o
  -9   5   7      131.24      126.12      9.43 o
  -7   5   7      425.14      427.60     13.66 o
  -5   5   7      529.44      539.66     16.11 o
  -3   5   7     1261.63     1339.02     34.00 o
  -1   5   7     1915.29     1979.38     43.35 o
   1   5   7       20.45       22.89      6.84 o
   3   5   7      936.35      965.25     23.74 o
   5   5   7       12.53       19.49      5.99 o
   7   5   7      126.87      116.06      7.74 o
   9   5   7       19.80       16.61      4.32 o
  11   5   7      152.98      124.52      8.97 o
  13   5   7        2.92       -6.56      6.15 o
  15   5   7      202.83      155.90     15.13 o
  17   5   7       26.42       23.95     21.90 o
  19   5   7       46.00       31.87     19.71 o
 -18   6   7       11.54       -0.30     23.94 o
 -16   6   7       90.24       83.80     14.54 o
 -14   6   7       21.53       10.23      6.48 o
 -12   6   7        0.21       -3.02      4.56 o
 -10   6   7       13.81       16.69      6.20 o
  -8   6   7        0.00       -2.23      3.61 o
  -6   6   7      320.51      350.75     18.73 o
  -4   6   7      133.21      134.66     12.17 o
  -2   6   7      143.07      166.67     13.81 o
   0   6   7      175.17      197.33     12.17 o
   2   6   7       89.86      121.29     16.52 o
   4   6   7      136.00      141.64     11.22 o
   6   6   7       14.14       15.70      6.80 o
   8   6   7        9.07        0.86      5.76 o
  10   6   7       28.03       30.80     10.77 o
  12   6   7        0.58        2.41     10.79 o
  14   6   7       83.68      105.08     14.69 o
  16   6   7        9.43       20.45     19.66 o
 -13   7   7       26.51       28.28     21.98 o
 -11   7   7      411.91      399.54     36.62 o
  -9   7   7       97.15       98.78     13.99 o
  -7   7   7       21.27       17.95      7.25 o
  -5   7   7        1.04        9.32      7.91 o
  -3   7   7      117.88      144.36     12.09 o
  -1   7   7      488.41      500.56     24.95 o
   1   7   7      137.26      163.99     16.78 o
   3   7   7      227.19      248.18     15.20 o
   5   7   7       15.57        2.97      8.22 o
   7   7   7      456.48      518.49     30.84 o
   9   7   7       28.81       23.57     22.10 o
  11   7   7        3.72       20.77     12.51 o
 -26   0   8      236.83      266.82     29.50 o
 -24   0   8      514.00      441.98     32.43 o
 -22   0   8       24.16       23.41      9.22 o
 -20   0   8     1008.55     1015.16     53.41 o
 -18   0   8      306.50      322.82     14.71 o
 -16   0   8     1417.08     1477.46     37.95 o
 -14   0   8      400.20      414.82     13.32 o
 -12   0   8       30.19       30.65      3.34 o
 -10   0   8      799.49      878.70     23.93 o
  -8   0   8       74.00       92.66      4.28 o
  -6   0   8      562.56      720.16     16.87 o
  -4   0   8      602.94      595.37     19.63 o
  -2   0   8       20.95       15.83      3.52 o
   0   0   8       61.14       53.56      5.52 o
   2   0   8     1708.15     2022.85     54.59 o
   4   0   8       89.99      121.49      5.99 o
   6   0   8     3599.02     3512.74    106.72 o
   8   0   8      146.36      160.88     13.24 o
  10   0   8     2240.94     2322.19     57.22 o
  12   0   8     1736.32     1752.31     63.27 o
  14   0   8     4477.66     4327.67    147.00 o
  16   0   8     2738.56     2745.85    201.57 o
  18   0   8      845.46      779.69     42.25 o
  20   0   8       26.56       46.91     24.22 o
  22   0   8       47.80       46.66     18.86 o
  24   0   8       57.19       32.08     58.44 o
  26   0   8      154.17      157.11    102.41 o
 -27   1   8       47.92       44.19     31.43 o
 -25   1   8      305.68      302.36     22.55 o
 -23   1   8      427.36      419.36     25.03 o
 -21   1   8       25.08       23.59      6.69 o
 -19   1   8        2.51       -0.20      4.33 o
 -17   1   8      772.55      757.91     15.88 o
 -15   1   8       17.48        5.72      4.59 o
 -13   1   8      187.67      171.25      5.36 o
 -11   1   8      214.07      200.23      7.58 o
  -9   1   8      234.56      236.97      5.68 o
  -7   1   8     3738.16     3828.78     94.76 o
  -5   1   8     1973.57     1993.02     29.75 o
  -3   1   8      190.09      259.67     10.08 o
  -1   1   8       38.43       32.96      3.14 o
   1   1   8        6.57        7.89      2.17 o
   3   1   8      763.99      732.60     25.11 o
   5   1   8        1.73       -0.23      2.47 o
   7   1   8       79.95       83.98      4.78 o
   9   1   8      364.82      345.82     10.29 o
  11   1   8     1897.10     1902.39     47.01 o
  13   1   8     1611.29     1597.80     39.70 o
  15   1   8        0.50       -2.22     12.25 o
  17   1   8      187.74      214.89     19.73 o
  19   1   8       63.43       75.88     12.57 o
  21   1   8      145.16      155.81     22.82 o
  23   1   8       10.32        8.36      7.32 o
  25   1   8       84.62       69.28     25.21 o
 -26   2   8      101.12       95.33     20.60 o
 -24   2   8        3.91        0.92      9.35 o
 -22   2   8     1612.65     1750.61     82.01 o
 -20   2   8       93.81       94.79     10.28 o
 -18   2   8       37.21       44.11      5.00 o
 -16   2   8       45.46       50.24      5.16 o
 -14   2   8      140.26      120.87      7.93 o
 -12   2   8      376.03      370.78     16.31 o
 -10   2   8       21.44       21.79      3.89 o
  -8   2   8      153.68      182.35      8.59 o
  -6   2   8        2.04        1.01      2.93 o
  -4   2   8     2262.48     2369.88     49.31 o
  -2   2   8     2824.99     2769.26     48.35 o
   0   2   8      457.18      404.94     10.82 o
   2   2   8      298.56      310.15      8.47 o
   4   2   8      572.12      593.68     14.36 o
   6   2   8        0.07       -0.80      3.19 o
   8   2   8        0.00        4.71      3.75 o
  10   2   8     1227.52     1235.31     29.31 o
  12   2   8      446.82      352.63     11.90 o
  14   2   8      102.76      119.24      7.59 o
  16   2   8     1282.96     1235.02     45.33 o
  18   2   8      271.15      266.29     16.16 o
  20   2   8      162.79      161.09     18.07 o
  22   2   8       64.94       68.74     26.44 o
  24   2   8       19.04       23.92     17.76 o
 -25   3   8       72.86       41.14     38.58 o
 -23   3   8        0.11       -9.50      8.46 o
 -21   3   8       56.86       86.26     12.67 o
 -19   3   8       61.02       72.36      8.31 o
 -17   3   8        5.36       -7.09      6.63 o
 -15   3   8       18.65       17.24      7.18 o
 -13   3   8      385.41      403.19     19.26 o
 -11   3   8      203.38      214.92      9.15 o
  -9   3   8        0.98        5.45      4.51 o
  -7   3   8      101.69      109.63      7.79 o
  -5   3   8        7.20        5.79      3.86 o
  -3   3   8       67.34       82.36      3.64 o
  -1   3   8       75.83       86.54      4.02 o
   1   3   8      457.62      477.57     11.21 o
   3   3   8      124.80      134.54      5.05 o
   5   3   8       44.12       68.45      4.91 o
   7   3   8        6.65        8.96      3.34 o
   9   3   8      873.16      806.20     22.10 o
  11   3   8      493.37      506.28     17.21 o
  13   3   8      166.37      133.08      9.06 o
  15   3   8      641.83      599.69     23.09 o
  17   3   8      432.58      393.00     23.10 o
  19   3   8       36.99       18.93     11.50 o
  21   3   8        8.39      -14.60     21.12 o
  23   3   8       19.76       23.60     12.85 o
 -22   4   8      309.36      330.24     25.80 o
 -20   4   8        2.27        2.80     26.95 o
 -18   4   8      550.38      583.44     27.59 o
 -16   4   8       13.30        3.27     10.63 o
 -14   4   8      105.73      113.29      9.61 o
 -12   4   8      497.80      539.70     25.77 o
 -10   4   8      197.62      224.88     12.84 o
  -8   4   8     2976.72     2921.74     87.33 o
  -6   4   8      337.43      275.45     17.27 o
  -4   4   8      434.12      406.25     13.07 o
  -2   4   8      630.60      642.66     23.49 o
   0   4   8     1587.03     1565.96     34.70 o
   2   4   8       20.80       24.52      4.02 o
   4   4   8     1295.70     1157.17     28.10 o
   6   4   8      206.85      216.99      9.02 o
   8   4   8       69.64       64.85      6.14 o
  10   4   8       17.72       12.16      5.15 o
  12   4   8     1366.68     1342.44     44.01 o
  14   4   8      388.67      377.64     18.13 o
  16   4   8       32.64       30.71     11.51 o
  18   4   8        0.06       -6.59     14.17 o
  20   4   8      141.21      152.36     26.92 o
  22   4   8       56.86       91.60     23.23 o
 -19   5   8      306.51      367.68     23.39 o
 -17   5   8       94.98       89.80     14.13 o
 -15   5   8        0.70        6.22     23.49 o
 -13   5   8       82.96       59.63      9.50 o
 -11   5   8        0.50        5.50      7.72 o
  -9   5   8     2005.00     2223.64     74.20 o
  -7   5   8        5.69        1.88      1.84 o
  -5   5   8      638.95      576.21     24.39 o
  -3   5   8       94.59      115.22      7.90 o
  -1   5   8     2588.04     2719.89     58.66 o
   1   5   8       80.77       69.78      5.97 o
   3   5   8     1759.70     1819.52     60.26 o
   5   5   8      333.60      341.07     14.43 o
   7   5   8      140.10      130.86     10.70 o
   9   5   8      156.71      143.54     12.36 o
  11   5   8      174.68      208.55     12.34 o
  13   5   8       88.07      105.21     14.35 o
  15   5   8      331.38      215.61     42.08 o
  17   5   8       66.38       70.74     11.70 o
  19   5   8       66.95       86.09     31.82 o
 -16   6   8       37.55       38.34     12.03 o
 -14   6   8        7.11       15.23     12.65 o
 -12   6   8        8.85       15.25     10.76 o
 -10   6   8       23.23        4.29     13.72 o
  -8   6   8        0.70       -1.71      9.38 o
  -6   6   8      253.02      330.56     18.69 o
  -4   6   8      747.13      710.64     30.30 o
  -2   6   8      102.94       98.68      9.48 o
   0   6   8      186.54      154.89     19.96 o
   2   6   8      387.98      422.68     22.91 o
   4   6   8      248.45      201.00     19.98 o
   6   6   8        7.67       15.11      7.06 o
   8   6   8       19.47       20.38      6.88 o
  10   6   8        8.64       14.12      6.55 o
  12   6   8      199.41      184.24     39.95 o
  14   6   8        6.54       24.92     18.34 o
  16   6   8       88.47       87.18     21.51 o
 -11   7   8       10.40        3.70     14.00 o
  -9   7   8      204.68      201.61     18.87 o
  -7   7   8       32.77       19.26     11.03 o
  -5   7   8       13.64       22.15      7.96 o
  -3   7   8        8.88       14.19      7.26 o
  -1   7   8      185.66      168.34     40.89 o
   1   7   8      128.93      120.64     11.99 o
   3   7   8       90.66      110.44     11.36 o
   5   7   8      249.23      274.72     17.72 o
   7   7   8        0.10       12.44     14.58 o
   9   7   8       28.09       36.02     14.39 o
 -25   1   9       16.00        8.88     11.10 o
 -23   1   9      582.90      527.15     63.81 o
 -21   1   9       93.87      102.99     18.96 o
 -19   1   9        0.73        9.08      5.60 o
 -17   1   9      233.13      204.32      9.57 o
 -15   1   9       55.68       49.41      3.62 o
 -13   1   9        1.18        0.93      1.89 o
 -11   1   9      431.43      443.49     11.21 o
  -9   1   9      335.08      323.84      8.65 o
  -7   1   9     1596.18     1634.03     30.98 o
  -5   1   9      506.17      543.89      9.19 o
  -3   1   9     1819.51     1886.34     33.36 o
  -1   1   9      430.69      426.72     11.89 o
   1   1   9     1321.81     1358.55     22.23 o
   3   1   9      312.09      307.99      9.32 o
   5   1   9      281.53      234.44     11.59 o
   7   1   9      221.34      211.66     10.29 o
   9   1   9       27.67       34.86      4.75 o
  11   1   9     3014.30     3074.87     75.50 o
  13   1   9      978.31     1003.18     40.93 o
  15   1   9     1185.82     1076.52     42.28 o
  17   1   9        0.43        1.90      7.45 o
  19   1   9        0.01       -2.24      7.74 o
  21   1   9        0.05        2.24      7.39 o
  23   1   9        4.47      -36.96     81.21 o
 -24   2   9       18.64       -5.40     15.36 o
 -22   2   9      180.77      199.53     24.79 o
 -20   2   9      290.89      304.82     26.35 o
 -18   2   9        0.11       -0.03      5.58 o
 -16   2   9      119.19      100.43      7.45 o
 -14   2   9        1.95        3.25      4.62 o
 -12   2   9      176.67      150.50     10.62 o
 -10   2   9     2025.22     1980.63     58.75 o
  -8   2   9      415.51      403.35     15.09 o
  -6   2   9       54.53       46.77      5.22 o
  -4   2   9       34.87       51.44      5.16 o
  -2   2   9     2051.16     2032.01     33.04 o
   0   2   9      809.51      749.95     18.00 o
   2   2   9     1331.32     1308.24     26.19 o
   4   2   9     1609.13     1619.19     37.98 o
   6   2   9      221.86      217.64      8.98 o
   8   2   9     1395.89     1231.01     32.61 o
  10   2   9     3555.78     3739.51     96.78 o
  12   2   9     1343.42     1131.85     37.24 o
  14   2   9      660.64      607.00     35.37 o
  16   2   9      358.18      325.45     19.10 o
  18   2   9      176.36      206.28     14.33 o
  20   2   9        1.12       -5.69     12.33 o
  22   2   9        2.72        1.10     23.37 o
  24   2   9       44.91       48.43     20.58 o
 -23   3   9       72.15       38.49     14.71 o
 -21   3   9       15.08       27.43     13.65 o
 -19   3   9       34.54       24.10     11.20 o
 -17   3   9        0.22       -1.92      5.84 o
 -15   3   9      223.35      214.70     14.03 o
 -13   3   9      553.61      562.04     24.20 o
 -11   3   9       83.87       74.93      9.70 o
  -9   3   9     1522.58     1556.96     42.75 o
  -7   3   9     3987.04     4063.58     98.03 o
  -5   3   9      188.18      183.25     11.62 o
  -3   3   9       82.32       78.26      8.47 o
  -1   3   9     2255.53     2275.88     55.59 o
   1   3   9     1354.07     1227.32     33.68 o
   3   3   9      869.12      861.24     18.97 o
   5   3   9        0.67       -0.81      2.78 o
   7   3   9      378.17      319.53     11.48 o
   9   3   9     1326.25     1231.72     33.16 o
  11   3   9      768.31      657.23     23.01 o
  13   3   9       66.00       67.77      7.47 o
  15   3   9       31.26       22.03      7.85 o
  17   3   9       93.02      100.36      9.41 o
  19   3   9      444.48      477.20     37.13 o
  21   3   9      287.50      304.90     38.21 o
 -22   4   9      468.22      463.14     45.18 o
 -20   4   9      115.45      103.15     21.24 o
 -18   4   9        8.00        0.47      7.98 o
 -16   4   9       61.41       66.75      9.47 o
 -14   4   9      177.40      180.68     12.26 o
 -12   4   9      773.45      836.06     32.99 o
 -10   4   9       90.67      104.47      8.09 o
  -8   4   9      747.85      778.32     31.17 o
  -6   4   9      425.51      392.36     18.56 o
  -4   4   9       43.64       49.60      4.69 o
  -2   4   9      413.40      405.93     12.55 o
   0   4   9      273.39      271.20     10.42 o
   2   4   9     2259.38     2173.80     72.72 o
   4   4   9      459.60      399.00     12.23 o
   6   4   9      181.14      142.39     10.58 o
   8   4   9       85.89      111.89      8.13 o
  10   4   9        5.83       12.02      5.46 o
  12   4   9      560.52      504.99     19.06 o
  14   4   9       38.94       19.80      6.81 o
  16   4   9       75.60       99.74     21.21 o
  18   4   9        0.25        0.65     19.04 o
  20   4   9        3.21        3.81     12.77 o
 -19   5   9       27.95       16.21     16.19 o
 -17   5   9        0.26       11.09     14.20 o
 -15   5   9      232.50      210.77     17.47 o
 -13   5   9        8.27        1.00      6.62 o
 -11   5   9      360.67      386.74     23.17 o
  -9   5   9      306.45      313.38     18.67 o
  -7   5   9       94.07      129.53     17.85 o
  -5   5   9      207.70      176.50     12.96 o
  -3   5   9      515.75      533.00     17.66 o
  -1   5   9      944.02     1002.63     29.07 o
   1   5   9      171.69      201.61     16.89 o
   3   5   9       25.60       27.96      6.40 o
   5   5   9       52.30       46.08      6.74 o
   7   5   9      114.88       89.32     10.87 o
   9   5   9      997.31      885.46     32.83 o
  11   5   9       11.51       18.00      6.10 o
  13   5   9        6.15       -4.71     13.04 o
  15   5   9       91.32      116.92     17.88 o
  17   5   9       62.13      108.31     19.27 o
 -14   6   9       84.07       66.57     13.31 o
 -12   6   9      116.24      119.24     21.04 o
 -10   6   9       72.04       79.66     10.99 o
  -8   6   9      246.23      272.46     21.01 o
  -6   6   9      610.33      713.10     36.08 o
  -4   6   9        9.74       10.87     15.77 o
  -2   6   9      152.08      156.26     11.00 o
   0   6   9        1.43       -7.35      4.90 o
   2   6   9       51.13       56.75      9.86 o
   4   6   9       31.91       25.45      7.37 o
   6   6   9      107.87      108.53     12.82 o
   8   6   9        0.75       -0.48      9.92 o
  10   6   9        7.76       -3.38     10.53 o
  12   6   9       88.16       84.26     23.10 o
  14   6   9       27.11       30.58     22.71 o
  -9   7   9        2.08       -5.99     22.23 o
  -7   7   9      169.37      152.18     17.09 o
  -5   7   9       40.09       24.04     12.67 o
  -3   7   9        0.52       -6.54     13.16 o
  -1   7   9        9.24       11.97      5.86 o
   1   7   9      586.37      595.74     34.08 o
   3   7   9       28.44       31.94      9.84 o
   5   7   9       48.98       66.48     10.84 o
   7   7   9       64.57       69.96     25.62 o
 -24   0  10      162.73      127.91     15.66 o
 -22   0  10       60.41       62.29     45.96 o
 -20   0  10       28.94       38.16      7.87 o
 -18   0  10      427.71      391.43     27.62 o
 -16   0  10     1094.68     1149.42     56.38 o
 -14   0  10       75.95       68.56      4.96 o
 -12   0  10     1965.20     2199.67     69.61 o
 -10   0  10      970.31      948.81     31.74 o
  -8   0  10       18.33       18.09      2.84 o
  -6   0  10      213.49      207.28      9.04 o
  -4   0  10     1274.29     1378.66     46.23 o
  -2   0  10      132.23      155.39      9.96 o
   0   0  10      561.79      542.70     20.83 o
   2   0  10      807.01      804.73     21.86 o
   4   0  10       69.14       85.23      8.09 o
   6   0  10     2006.44     1975.95     59.51 o
   8   0  10     8888.79     9179.94    275.66 o
  10   0  10     1179.33     1303.39     40.43 o
  12   0  10       70.10       42.64      9.26 o
  14   0  10      386.18      344.84     31.82 o
  16   0  10      607.64      590.37     42.83 o
  18   0  10      275.15      304.31     30.14 o
  20   0  10        7.38        5.94     15.52 o
  22   0  10        1.31      -14.88     28.02 o
 -25   1  10        3.10        5.71     20.11 o
 -23   1  10      217.57      224.49     15.29 o
 -21   1  10      196.88      164.71     14.27 o
 -19   1  10      108.89      103.65     10.79 o
 -17   1  10       68.23       80.44     11.51 o
 -15   1  10       13.68       12.68      3.21 o
 -13   1  10     1133.64     1142.24     37.11 o
 -11   1  10      168.91      135.53      9.24 o
  -9   1  10      296.37      303.88     13.09 o
  -7   1  10       75.97       75.31      3.70 o
  -5   1  10       23.76       29.27      2.73 o
  -3   1  10      373.45      339.63     11.98 o
  -1   1  10       64.97       70.29      4.15 o
   1   1  10      259.35      224.98      6.51 o
   3   1  10        3.84        6.33      3.76 o
   5   1  10     5210.53     5275.92    110.34 o
   7   1  10      434.41      363.63     13.70 o
   9   1  10      394.25      359.52     14.48 o
  11   1  10        1.56        3.58      4.97 o
  13   1  10      461.88      426.82     28.08 o
  15   1  10       20.49       35.04     10.43 o
  17   1  10        3.77        6.82     10.45 o
  19   1  10      124.79      176.07     17.42 o
  21   1  10        1.15        4.95      7.85 o
  23   1  10       50.95       36.86     30.09 o
 -24   2  10       72.49       74.77     28.82 o
 -22   2  10       16.35       16.61     12.28 o
 -20   2  10        2.57        8.70      6.52 o
 -18   2  10        3.34        4.88     15.78 o
 -16   2  10        4.30        0.68      7.21 o
 -14   2  10        6.22       -2.06      5.25 o
 -12   2  10       13.99       15.06      4.84 o
 -10   2  10      248.22      261.39     13.93 o
  -8   2  10      304.41      247.44     15.02 o
  -6   2  10      425.18      429.96     13.84 o
  -4   2  10       26.01       13.40      7.96 o
  -2   2  10       46.54       62.34      5.06 o
   0   2  10       47.10       62.12      7.02 o
   2   2  10        8.30        4.38      2.84 o
   4   2  10       13.30        8.73      4.16 o
   6   2  10      864.22      866.96     22.37 o
   8   2  10      136.19      154.85     10.99 o
  10   2  10     2161.82     1868.76     48.42 o
  12   2  10       33.88       13.13      6.91 o
  14   2  10        0.05       -9.82      6.55 o
  16   2  10        0.49        3.87      5.67 o
  18   2  10        4.64        9.20      8.15 o
  20   2  10       13.27       23.96     22.23 o
  22   2  10       16.12        2.68     24.13 o
 -23   3  10       10.03       39.79     17.11 o
 -21   3  10        0.09       -6.95     11.72 o
 -19   3  10       19.51        7.73     10.57 o
 -17   3  10      658.94      686.30     26.50 o
 -15   3  10       18.13       16.14      6.26 o
 -13   3  10      806.30      856.85     32.63 o
 -11   3  10      281.42      311.87     15.09 o
  -9   3  10      392.41      370.10     28.91 o
  -7   3  10       68.02       39.69     12.61 o
  -5   3  10      196.01      208.30     14.25 o
  -3   3  10      506.60      466.05     25.74 o
  -1   3  10      640.40      562.48     17.31 o
   1   3  10       30.03       47.64      4.59 o
   3   3  10      310.28      252.87     17.47 o
   5   3  10       27.64       29.41      6.40 o
   7   3  10      223.73      230.37     13.92 o
   9   3  10      990.05      940.94     31.91 o
  11   3  10      170.00      123.66     12.98 o
  13   3  10      117.42       93.54      8.51 o
  15   3  10      287.15      289.68     23.07 o
  17   3  10       46.66       38.45      8.32 o
  19   3  10      175.24      124.83     41.11 o
  21   3  10        5.35      -21.15     41.19 o
 -20   4  10       37.47       12.31     14.88 o
 -18   4  10       20.97       39.16     12.14 o
 -16   4  10       67.21       56.00     12.56 o
 -14   4  10     1315.05     1476.13     62.51 o
 -12   4  10       54.01       65.21     11.36 o
 -10   4  10      220.04      209.90     19.38 o
  -8   4  10      363.32      373.25     22.52 o
  -6   4  10      502.40      501.81     23.11 o
  -4   4  10      693.68      691.89     31.81 o
  -2   4  10       60.27       50.19     10.05 o
   0   4  10      195.42      178.86      9.18 o
   2   4  10       12.95       15.10      3.37 o
   4   4  10      413.63      392.94     17.30 o
   6   4  10        7.22        0.50      6.78 o
   8   4  10       55.71       62.04     11.14 o
  10   4  10        1.39        0.24      8.37 o
  12   4  10      291.41      297.96     15.56 o
  14   4  10       32.71       28.14      6.13 o
  16   4  10      126.65      166.01     17.62 o
  18   4  10        5.68        3.46     11.24 o
 -17   5  10        0.07        6.48      9.93 o
 -15   5  10      523.72      588.86     35.85 o
 -13   5  10       73.51       79.48     13.14 o
 -11   5  10       30.70      101.55     22.09 o
  -9   5  10      851.14      779.67     41.53 o
  -7   5  10      937.78     1040.76     42.56 o
  -5   5  10       72.36       79.27     14.35 o
  -3   5  10       41.17       35.65      5.86 o
  -1   5  10      482.56      456.76     26.87 o
   1   5  10       65.71       58.28      9.00 o
   3   5  10       57.99       60.05      7.55 o
   5   5  10        0.78        0.04      8.65 o
   7   5  10       81.53       77.27     13.48 o
   9   5  10       17.36        6.20      7.46 o
  11   5  10       99.98       99.61     10.32 o
  13   5  10       78.00       92.76     24.58 o
  15   5  10        2.50        7.48     14.46 o
 -14   6  10       33.62       25.77     12.84 o
 -12   6  10      276.87      258.26     28.50 o
 -10   6  10       42.09       19.88     14.91 o
  -8   6  10        0.24        5.85      9.54 o
  -6   6  10      227.48      225.97     22.29 o
  -4   6  10       26.76       24.87      7.91 o
  -2   6  10      223.75      216.66     14.24 o
   0   6  10      377.76      421.79     24.41 o
   2   6  10        0.00       18.12      7.95 o
   4   6  10       38.73       44.14     11.60 o
   6   6  10       16.74       -2.04     15.34 o
   8   6  10       28.24       37.77     14.08 o
  10   6  10       12.50        3.77     13.41 o
  12   6  10      155.55      147.09     38.54 o
  -5   7  10        2.56        8.20     11.42 o
  -3   7  10      348.60      355.26     27.98 o
  -1   7  10        8.57       13.50      6.78 o
   1   7  10       34.45       33.22     12.23 o
   3   7  10        9.51        2.51      7.99 o
 -23   1  11       56.33       44.10     16.23 o
 -21   1  11       22.90       35.16      9.56 o
 -19   1  11       27.37       21.06      8.29 o
 -17   1  11      240.19      244.52     21.87 o
 -15   1  11      330.93      344.76     16.15 o
 -13   1  11      529.29      590.94     25.69 o
 -11   1  11       66.65       75.72      8.77 o
  -9   1  11      186.25      161.25     11.11 o
  -7   1  11      113.89      121.26      5.95 o
  -5   1  11      185.51      202.07      5.49 o
  -3   1  11       57.19       50.60      4.54 o
  -1   1  11      198.45      212.23     10.06 o
   1   1  11      287.54      283.43      8.93 o
   3   1  11      193.46      190.92     14.51 o
   5   1  11     3213.41     3329.96     90.38 o
   7   1  11      652.61      707.19     21.47 o
   9   1  11     1193.61     1140.21     35.55 o
  11   1  11       19.57       10.19      5.68 o
  13   1  11        0.32       -9.02      6.01 o
  15   1  11       43.97       34.04      9.94 o
  17   1  11       86.58       85.97     13.16 o
  19   1  11        0.25        6.15      7.15 o
  21   1  11       21.26       20.57     15.40 o
 -22   2  11      145.11      124.43     31.72 o
 -20   2  11       55.42       57.03     11.38 o
 -18   2  11      353.57      348.17     28.16 o
 -16   2  11      609.76      537.10     31.52 o
 -14   2  11      466.10      453.20     21.30 o
 -12   2  11      738.35      730.76     27.98 o
 -10   2  11      438.87      434.41     17.33 o
  -8   2  11     2020.75     2057.38     69.52 o
  -6   2  11       14.98       13.33      4.68 o
  -4   2  11      227.68      214.43     11.82 o
  -2   2  11       96.04       95.15      5.15 o
   0   2  11      825.54      788.71     20.40 o
   2   2  11     1818.13     1713.03     44.88 o
   4   2  11      795.84      798.55     22.61 o
   6   2  11      352.07      368.35     14.08 o
   8   2  11     1282.34     1145.92     37.01 o
  10   2  11      407.63      346.28     17.27 o
  12   2  11       58.84       60.00      8.85 o
  14   2  11       29.72       33.40      8.60 o
  16   2  11      163.30      177.24     15.92 o
  18   2  11       14.69       31.97     18.11 o
  20   2  11      214.72      210.93     28.67 o
 -21   3  11       19.48       45.81     15.42 o
 -19   3  11       84.70      119.22     17.04 o
 -17   3  11      285.66      276.83     19.87 o
 -15   3  11      140.67      142.08     11.35 o
 -13   3  11      149.36      135.30     12.26 o
 -11   3  11      622.23      618.61     28.25 o
  -9   3  11      399.70      400.56     22.62 o
  -7   3  11      428.90      414.60     16.77 o
  -5   3  11        4.72        4.41      5.22 o
  -3   3  11      265.89      259.73     11.78 o
  -1   3  11     1264.57     1288.97     37.27 o
   1   3  11       18.00       13.07      5.67 o
   3   3  11      451.52      393.61     14.40 o
   5   3  11        0.88        9.89      4.78 o
   7   3  11      893.20      784.11     30.17 o
   9   3  11       76.23       72.83      9.64 o
  11   3  11        9.61       18.32      6.48 o
  13   3  11       82.03       77.71     10.36 o
  15   3  11      243.96      259.71     21.04 o
  17   3  11        0.04       -0.08      6.36 o
  19   3  11       39.32        6.23     16.66 o
 -18   4  11      205.26      221.57     20.90 o
 -16   4  11       73.45       72.35     12.87 o
 -14   4  11      161.60      116.69     16.66 o
 -12   4  11       86.75       79.21     10.75 o
 -10   4  11      246.05      195.42     14.71 o
  -8   4  11       69.72       87.43      9.60 o
  -6   4  11       31.48       44.82      7.45 o
  -4   4  11      112.43      112.03     11.87 o
  -2   4  11      138.29      127.87      7.02 o
   0   4  11      309.82      248.14     15.90 o
   2   4  11       34.47       36.16      6.45 o
   4   4  11      358.32      254.98     14.36 o
   6   4  11      193.20      191.46     15.23 o
   8   4  11        6.94       15.70     12.60 o
  10   4  11        0.00       -2.20      5.96 o
  12   4  11       16.02       13.98     11.79 o
  14   4  11        8.16       15.52     10.56 o
  16   4  11      179.59      197.41     22.02 o
 -15   5  11      247.78      207.90     16.38 o
 -13   5  11      138.06      136.40     13.80 o
 -11   5  11        0.57        8.30     11.57 o
  -9   5  11       95.06      100.67     10.23 o
  -7   5  11      459.26      503.02     23.45 o
  -5   5  11       11.80        2.80      8.08 o
  -3   5  11      273.11      290.11     19.90 o
  -1   5  11        3.98        5.03      5.93 o
   1   5  11        5.23        0.67     14.28 o
   3   5  11      113.83       84.45      8.71 o
   5   5  11       38.14       26.58     10.30 o
   7   5  11        0.13        0.10      9.10 o
   9   5  11        0.27       -5.73     10.39 o
  11   5  11      245.89      277.55     24.77 o
  13   5  11       56.50       60.86     15.85 o
 -10   6  11        7.56        8.77      9.86 o
  -8   6  11       34.70       25.42      9.03 o
  -6   6  11      307.74      310.22     39.94 o
  -4   6  11       22.82       26.59      9.99 o
  -2   6  11        5.98        1.15     18.16 o
   0   6  11       16.04       11.40      5.27 o
   2   6  11      205.24      226.29     16.85 o
   4   6  11      322.08      322.05     30.41 o
   6   6  11      232.58      228.38     26.99 o
   8   6  11       42.14       30.94     15.21 o
  10   6  11       14.58       13.77     16.68 o
 -22   0  12      113.75       92.73     16.59 o
 -20   0  12        8.44        5.07      8.28 o
 -18   0  12     1242.25     1371.14     90.95 o
 -16   0  12      232.68      221.14     17.79 o
 -14   0  12        3.35        4.75      5.37 o
 -12   0  12        5.66        6.44      3.96 o
 -10   0  12        0.20       -0.07      4.23 o
  -8   0  12      119.12      129.77      8.54 o
  -6   0  12       10.28       10.08      3.65 o
  -4   0  12      104.53       98.62      9.02 o
  -2   0  12     1454.48     1384.55     53.85 o
   0   0  12     8409.48     8783.33    209.08 o
   2   0  12     5673.47     6026.17    184.37 o
   4   0  12     1125.01     1109.75     37.94 o
   6   0  12        0.09       -5.14      6.42 o
   8   0  12      165.54      130.99     12.41 o
  10   0  12       50.51       76.87     17.34 o
  12   0  12      231.33      265.48     21.78 o
  14   0  12        5.22        7.80      8.78 o
  16   0  12       10.29        6.65     10.51 o
  18   0  12       71.82      100.29     14.98 o
  20   0  12      341.54      413.67     30.73 o
 -21   1  12       40.66       45.88     10.90 o
 -19   1  12      549.58      642.29     33.48 o
 -17   1  12      337.07      313.34     19.62 o
 -15   1  12       39.87       46.67      9.45 o
 -13   1  12       91.75      109.95      9.70 o
 -11   1  12      313.31      295.18     17.07 o
  -9   1  12     1436.05     1435.62     49.27 o
  -7   1  12       37.63       43.24      3.24 o
  -5   1  12       31.08       27.76      2.68 o
  -3   1  12      932.39      890.44     27.80 o
  -1   1  12      139.39      152.29      7.67 o
   1   1  12     1309.83     1223.04     32.70 o
   3   1  12     1492.27     1539.23     38.55 o
   5   1  12      422.12      406.61     16.50 o
   7   1  12        0.59       -0.11      3.89 o
   9   1  12      233.86      145.83     13.83 o
  11   1  12       37.92       30.43      7.77 o
  13   1  12      161.53      189.21     15.92 o
  15   1  12       53.48       21.23      9.99 o
  17   1  12       52.26       65.84     17.13 o
  19   1  12      367.40      403.12     30.49 o
 -20   2  12        6.83       18.39     11.05 o
 -18   2  12       81.33       63.22     19.70 o
 -16   2  12      328.38      350.82     20.69 o
 -14   2  12      144.66      127.96     11.09 o
 -12   2  12      396.58      369.39     21.63 o
 -10   2  12      455.27      454.39     20.32 o
  -8   2  12      103.47       80.23     21.42 o
  -6   2  12      126.47      112.30      9.15 o
  -4   2  12       65.99       68.25      7.68 o
  -2   2  12      100.86      112.47      6.32 o
   0   2  12      405.17      425.43     19.71 o
   2   2  12      233.15      237.49     18.72 o
   4   2  12     1215.98     1123.86     37.98 o
   6   2  12     1010.61      977.29     35.03 o
   8   2  12      706.08      768.06     31.07 o
  10   2  12      207.03      215.29     20.45 o
  12   2  12        0.25       -2.92     10.78 o
  14   2  12      241.32      238.60     17.42 o
  16   2  12       26.32       30.73      9.75 o
  18   2  12       12.17       15.01     12.95 o
 -19   3  12      593.10      598.50     41.90 o
 -17   3  12        0.52        0.94      8.02 o
 -15   3  12        0.13      -11.25      7.50 o
 -13   3  12        0.34       -2.90      7.04 o
 -11   3  12      348.12      336.43     17.53 o
  -9   3  12       42.85       44.86     10.14 o
  -7   3  12        2.17        6.39      6.87 o
  -5   3  12      116.01      117.20     12.89 o
  -3   3  12      142.28      137.57     19.77 o
  -1   3  12       81.33       78.34      4.40 o
   1   3  12        1.66        5.54      6.98 o
   3   3  12      177.06      138.70     10.54 o
   5   3  12      213.79      169.20     14.13 o
   7   3  12       10.27       18.66      7.45 o
   9   3  12        0.42       -5.10     10.09 o
  11   3  12        0.54       -5.32     14.10 o
  13   3  12       83.90       87.59     14.41 o
  15   3  12      178.50      186.89     29.45 o
  17   3  12      123.15      155.52     30.10 o
 -16   4  12        0.48       -6.36      7.71 o
 -14   4  12      309.63      261.50     25.20 o
 -12   4  12        1.39        8.27      7.85 o
 -10   4  12      194.42      159.35     21.59 o
  -8   4  12       79.24       98.30      9.39 o
  -6   4  12      158.50      155.09     17.43 o
  -4   4  12      134.08      131.16     13.88 o
  -2   4  12      567.91      607.72     31.14 o
   0   4  12        5.20        1.01      3.83 o
   2   4  12        0.23        5.31      4.32 o
   4   4  12       69.06       56.80      9.90 o
   6   4  12      408.36      379.34     25.19 o
   8   4  12        2.89        6.29      7.80 o
  10   4  12        3.32        5.15      9.19 o
  12   4  12       29.84       11.57     11.50 o
  14   4  12        0.00      -13.86     64.53 o
  16   4  12        1.39      -14.36     17.99 o
 -13   5  12     1063.22     1164.68     56.49 o
 -11   5  12      249.56      264.02     25.07 o
  -9   5  12      101.63      111.80     11.12 o
  -7   5  12        2.05       -1.90      8.18 o
  -5   5  12      256.91      279.55     20.85 o
  -3   5  12      103.10      126.18     16.83 o
  -1   5  12        4.54       12.38      9.35 o
   1   5  12        9.34       12.81      6.33 o
   3   5  12       93.82       75.08     11.83 o
   5   5  12       69.96       70.79     10.08 o
   7   5  12       23.32        9.17      7.69 o
   9   5  12      174.53      194.38     20.40 o
  11   5  12      142.56      152.33     39.75 o
  -8   6  12       51.74       56.56     14.04 o
  -6   6  12        0.01       -2.91     10.36 o
  -4   6  12      335.69      340.10     38.43 o
  -2   6  12      198.47      207.22     21.31 o
   0   6  12       11.96       12.24     11.21 o
   2   6  12       24.89       26.04      8.60 o
   4   6  12       53.59       33.77      8.72 o
   6   6  12       97.16       87.24     11.50 o
 -19   1  13      424.98      459.70     30.78 o
 -17   1  13      272.26      270.22     18.93 o
 -15   1  13      274.55      288.45     37.95 o
 -13   1  13       35.43       48.21      8.66 o
 -11   1  13       27.42       33.38      7.13 o
  -9   1  13        0.42       -2.80      5.85 o
  -7   1  13        1.16        0.08      2.39 o
  -5   1  13        2.71        1.97      4.19 o
  -3   1  13      785.94      789.58     22.88 o
  -1   1  13     1175.36     1217.96     38.06 o
   1   1  13      738.06      771.78     22.88 o
   3   1  13      742.58      728.65     24.61 o
   5   1  13      197.89      230.44     10.30 o
   7   1  13       52.01       58.31     10.62 o
   9   1  13      165.59      185.17     14.87 o
  11   1  13        8.55       21.38      8.15 o
  13   1  13       69.74       61.05      9.88 o
  15   1  13      450.94      512.96     33.34 o
  17   1  13       16.48        9.61     10.24 o
 -18   2  13      203.00      202.38     16.97 o
 -16   2  13        0.10        2.53      9.59 o
 -14   2  13      174.30      143.73     13.12 o
 -12   2  13      352.98      364.05     24.82 o
 -10   2  13      248.82      256.29     13.85 o
  -8   2  13       11.76       15.49      6.66 o
  -6   2  13       26.26       30.35      7.93 o
  -4   2  13      329.96      346.98     26.63 o
  -2   2  13       85.42       78.61      8.94 o
   0   2  13      278.13      311.51     12.16 o
   2   2  13      481.96      456.14     30.82 o
   4   2  13      460.44      410.67     15.61 o
   6   2  13      233.71      301.97     19.36 o
   8   2  13        2.65        5.22      7.09 o
  10   2  13      253.13      323.26     18.41 o
  12   2  13       71.62       64.43     11.05 o
  14   2  13       12.57        4.61      8.84 o
  16   2  13       44.34       50.13     11.42 o
  18   2  13      177.29      166.80     33.21 o
 -17   3  13        6.58       -7.44      8.32 o
 -15   3  13       70.77       54.41     10.02 o
 -13   3  13      104.35       95.92     11.61 o
 -11   3  13       34.23       17.97     10.32 o
  -9   3  13       15.41       20.84      8.85 o
  -7   3  13      109.27      107.47     16.84 o
  -5   3  13      244.98      216.66     16.32 o
  -3   3  13       13.09        2.41      9.12 o
  -1   3  13        0.72        5.97      4.09 o
   1   3  13     1393.07     1452.19     62.52 o
   3   3  13       18.01       15.22      7.79 o
   5   3  13        1.01       10.97      8.28 o
   7   3  13      196.44      198.90     15.35 o
   9   3  13       13.78        1.89      7.66 o
  11   3  13       32.96       25.10     13.23 o
  13   3  13       21.52       37.89     14.75 o
  15   3  13      890.52      937.07     65.72 o
 -14   4  13      242.90      257.44     22.48 o
 -12   4  13       79.92       84.51     19.38 o
 -10   4  13      185.93      216.62     18.05 o
  -8   4  13       19.56       16.77      9.62 o
  -6   4  13       20.58       15.90      8.21 o
  -4   4  13        2.31       12.23     13.54 o
  -2   4  13      148.05       89.12      9.70 o
   0   4  13      517.99      513.49     28.45 o
   2   4  13       49.96       32.33      7.29 o
   4   4  13       58.88       40.90     11.81 o
   6   4  13      218.28      298.33     19.61 o
   8   4  13       67.96       60.18     19.60 o
  10   4  13      187.28      219.98     29.11 o
  12   4  13       33.02       38.23     14.30 o
 -11   5  13       37.53       22.85     13.11 o
  -9   5  13       50.29       47.82     12.02 o
  -7   5  13      149.95      142.86     16.31 o
  -5   5  13       33.33       46.84     11.66 o
  -3   5  13      209.23      231.71     18.80 o
  -1   5  13      155.41      162.06     28.52 o
   1   5  13      126.62      128.71     10.85 o
   3   5  13        0.23       -8.81      8.46 o
   5   5  13        6.91        0.15      8.74 o
   7   5  13      317.96      327.25     33.04 o
   9   5  13      462.72      504.64     31.48 o
 -18   0  14        3.80       -4.39     14.53 o
 -16   0  14      533.01      498.21     35.56 o
 -14   0  14      778.21      874.57     96.10 o
 -12   0  14      683.36      731.11     45.50 o
 -10   0  14      378.74      405.57     27.95 o
  -8   0  14        4.62       -3.42      5.50 o
  -6   0  14      893.29      900.85     70.25 o
  -4   0  14     8920.97     9725.41    383.22 o
  -2   0  14     1845.29     1784.19    108.13 o
   0   0  14      446.01      543.62     35.26 o
   2   0  14        0.01       -5.87      8.40 o
   4   0  14      392.77      393.18     27.58 o
   6   0  14      243.80      174.51     24.25 o
   8   0  14      409.94      491.70     27.22 o
  10   0  14      252.71      306.49     22.64 o
  12   0  14      220.39      292.80     25.41 o
  14   0  14      686.63      873.77     64.11 o
  16   0  14        0.38       -4.28     10.07 o
 -17   1  14       11.80        4.30     13.74 o
 -15   1  14        5.36       -4.47      8.62 o
 -13   1  14      615.03      650.94     30.93 o
 -11   1  14      278.25      300.51     30.16 o
  -9   1  14      267.01      264.14     19.67 o
  -7   1  14      686.28      687.98     27.21 o
  -5   1  14      476.86      520.45     38.28 o
  -3   1  14      145.19      131.01     10.78 o
  -1   1  14      766.19      750.73     30.06 o
   1   1  14      234.36      260.59     15.34 o
   3   1  14      116.18      138.06     10.09 o
   5   1  14       68.51       72.71      7.27 o
   7   1  14       18.83       17.82      6.46 o
   9   1  14       25.57       43.65      7.80 o
  11   1  14       52.29       30.37     28.79 o
  13   1  14      226.45      224.50     17.57 o
  15   1  14      312.22      354.68     31.96 o
 -16   2  14       30.33       25.33      9.99 o
 -14   2  14      146.12      165.20     21.91 o
 -12   2  14       65.32       63.73     15.33 o
 -10   2  14      220.81      234.18     20.01 o
  -8   2  14       33.92       30.16      9.41 o
  -6   2  14        4.82       -8.65     11.32 o
  -4   2  14       41.60       45.65     11.62 o
  -2   2  14       16.67       11.61      4.65 o
   0   2  14      670.90      731.05     27.39 o
   2   2  14       31.30       36.81      6.50 o
   4   2  14       74.17       54.52     14.38 o
   6   2  14       61.66       71.69      8.56 o
   8   2  14       76.48       74.42      9.32 o
  10   2  14      139.91      161.75     17.77 o
  12   2  14       86.29       69.77     12.54 o
  14   2  14       67.18       60.21     17.84 o
 -15   3  14       54.63       56.71     10.10 o
 -13   3  14        7.50       19.53     11.70 o
 -11   3  14        0.77      -18.69     17.59 o
  -9   3  14       67.94       50.91     16.28 o
  -7   3  14       10.24       11.46      8.62 o
  -5   3  14      141.54      167.03     13.97 o
  -3   3  14      178.08      147.91     13.53 o
  -1   3  14      128.43      128.45     11.93 o
   1   3  14       76.09       55.63     10.11 o
   3   3  14      146.06      129.85     13.00 o
   5   3  14      119.58       93.54     12.96 o
   7   3  14       21.09       24.93      8.52 o
   9   3  14        0.01        5.69      8.53 o
  11   3  14       32.42       12.67      8.62 o
  13   3  14      363.96      447.63     35.28 o
 -12   4  14       77.51       62.86     12.53 o
 -10   4  14        7.61       15.65     11.69 o
  -8   4  14      221.23      220.69     22.38 o
  -6   4  14        8.70       17.68     11.53 o
  -4   4  14       17.78       12.36      7.90 o
  -2   4  14      139.64      143.59     15.69 o
   0   4  14      826.72      907.58     46.97 o
   2   4  14      124.67      138.67     14.17 o
   4   4  14       74.23       81.18     10.46 o
   6   4  14        6.82        1.43      8.75 o
   8   4  14        3.74        7.14      8.55 o
  10   4  14        0.83       -9.70     17.33 o
  -5   5  14      155.53      192.07     21.71 o
  -3   5  14       81.92       79.02     12.86 o
  -1   5  14       50.11       27.53     11.05 o
   1   5  14       21.60        7.47     11.35 o
   3   5  14       15.28       26.00     15.82 o
 -15   1  15      106.60      100.54     12.94 o
 -13   1  15       10.68        2.01     15.52 o
 -11   1  15        0.06      -11.20      8.41 o
  -9   1  15      351.06      383.47     24.90 o
  -7   1  15       78.63     -104.99     69.99 o
  -5   1  15      613.95      617.85     28.11 o
  -3   1  15      164.94      127.77     11.28 o
  -1   1  15      201.04      202.13     11.28 o
   1   1  15        0.04        0.80      4.83 o
   3   1  15       12.47        9.84      6.90 o
   5   1  15       99.03      101.00      9.21 o
   7   1  15      106.20      106.51     10.55 o
   9   1  15      355.16      455.63     22.80 o
  11   1  15        4.56        2.20      7.31 o
  13   1  15       71.94       82.64     12.80 o
 -14   2  15      124.09      127.50     16.40 o
 -12   2  15      107.62       89.87     10.89 o
 -10   2  15      217.66      226.42     14.27 o
  -8   2  15      129.29      111.35     15.46 o
  -6   2  15      197.50      116.74     22.79 o
  -4   2  15       43.58       27.43     13.34 o
  -2   2  15      190.10      162.35     15.93 o
   0   2  15       30.58       34.71      8.68 o
   2   2  15       96.71      106.87     13.56 o
   4   2  15        0.83        5.83      6.00 o
   6   2  15      302.60      275.99     22.32 o
   8   2  15       24.92       28.20      7.62 o
  10   2  15      236.81      236.37     15.97 o
  12   2  15        4.60       -0.42      8.80 o
 -11   3  15       18.61        4.90     10.48 o
  -9   3  15        2.58      -12.53     13.37 o
  -7   3  15        0.13       -4.00     10.64 o
  -5   3  15     1236.37     1348.78     57.17 o
  -3   3  15        7.93       11.11     10.32 o
  -1   3  15      157.79      177.87     17.66 o
   1   3  15       17.53       24.61      6.19 o
   3   3  15      174.34      172.95     18.25 o
   5   3  15      358.96      370.00     22.15 o
   7   3  15       31.51       26.42      8.60 o
   9   3  15      761.26      885.65     50.96 o
  -8   4  15       29.56       25.84     13.36 o
  -6   4  15      251.66      232.46     19.73 o
  -4   4  15       37.08       31.59     11.54 o
  -2   4  15       62.04       47.12     10.43 o
   0   4  15       60.69       80.80     14.05 o
   2   4  15       20.60       17.49     13.40 o
   4   4  15        7.49        6.81     13.34 o
   6   4  15       26.95       19.25      6.98 o
 -12   0  16      419.48      479.26     47.91 o
 -10   0  16     1470.12     1494.20    138.03 o
  -8   0  16       84.96       86.59     27.64 o
  -6   0  16     1232.78     1173.97    103.91 o
  -4   0  16      317.68      352.91     22.45 o
  -2   0  16       14.52       15.71      8.97 o
   0   0  16       18.06       12.36      8.40 o
   2   0  16       41.95       49.38     14.56 o
   4   0  16       64.17       79.01     19.53 o
   6   0  16      187.65      167.87     41.99 o
   8   0  16      930.06     1144.14     95.64 o
  10   0  16        2.73       24.55     15.27 o
 -13   1  16      232.87      246.42     29.29 o
 -11   1  16      144.54      161.16     22.14 o
  -9   1  16      917.98      985.38     61.46 o
  -7   1  16       62.00       65.90     12.26 o
  -5   1  16       80.12       51.99     11.44 o
  -3   1  16        0.37        8.64      7.61 o
  -1   1  16       33.72       35.07      7.62 o
   1   1  16        0.58        9.23      6.07 o
   3   1  16      223.99      270.48     18.13 o
   5   1  16      397.91      435.12     21.32 o
   7   1  16       58.35       56.22     12.82 o
   9   1  16      403.96      462.24     30.48 o
 -10   2  16      134.22      133.32     18.65 o
  -8   2  16        2.06       -2.65      9.08 o
  -6   2  16      265.51      334.84     25.68 o
  -4   2  16      118.45       95.91     12.66 o
  -2   2  16        1.16        1.07      7.06 o
   0   2  16        2.66        4.11      6.18 o
   2   2  16      141.10      154.99     12.72 o
   4   2  16        8.77        6.27      8.09 o
   6   2  16       96.81      112.39     14.52 o
   8   2  16      396.84      424.60     22.90 o
  -7   3  16       15.51       11.64     10.73 o
  -5   3  16        1.54      -19.05     14.80 o
  -3   3  16       25.98       31.25     11.84 o
  -1   3  16       26.18       29.61     11.24 o
   1   3  16       57.43       23.75     14.92 o
   3   3  16        3.62       11.16      7.47 o
   5   3  16        0.01       -1.75      8.18 o
  -7   1  17      195.16      165.92     19.24 o
  -5   1  17        3.71        1.07     10.53 o
  -3   1  17       16.39       35.70      8.27 o
  -1   1  17       30.88       34.77      6.83 o
   1   1  17        0.30       -1.68      5.39 o
   3   1  17       78.49       80.24     10.86 o
   5   1  17        0.02        7.85      7.59 o
  -4   2  17       11.58       25.72      8.58 o
  -2   2  17        6.45       16.32     13.23 o
   0   2  17        8.10        0.04     10.47 o
   2   2  17       37.39       50.49      8.81 o
 
